# Supplementary material for: Vulnerability of progeroid smooth muscle cells to biomechanical forces is mediated by MMP13
Source: Nat Commun. 2020 Aug 17;11:4110. doi: 10.1038/s41467-020-17901-2 (PMC7431909; doi:10.1038/s41467-020-17901-2)
Supplement: Supplementary file 4 — Supplementary Data 1 [file 41467_2020_17901_MOESM4_ESM.xlsx]

## Sheet: Folha1
	Supplementary Data 1. HGPS-iPSC SMC senescence profile at day 0 (before plating the cells in the microfluidic system). 51 Genes were identified from the overlap between the CellAge database (279 genes), and the differentially expressed genes at day 0 on the N-iPSC-SMC control panel versus day 0 on the HPGS-iPSC SMC panel (2084 differentially expressed genes identified; log2FC >= 1, p < 0.05). Sta…
	Gene	Probe	Entrez	Log2FC	Avg. Expr.	p value	Adj. p value	N-iPSC-SMCs vs hvSMCs	CellAge
	Symbol	Name	Id						Senescence Effect
								Log2FC
	DLX2	16905108	1746	3.4237	5.6292	0.000000	0.000138	0.4370	Inhibits
	EHF	16723569	26298	3.3919	5.2642	0.000001	0.000218	1.7452*	Promotes
	MAD2L1	16979389	4085	2.8303	5.1948	0.000017	0.001293	0.8416	Inhibits
	CDK1	16705159	983	2.8272	4.2435	0.000179	0.005439	0.8029	Inhibits
	SLC16A7	16753270	9194	2.4595	4.9809	0.000001	0.000231	0.4719	Inhibits
	EZH2	17064105	2146	2.2890	5.4728	0.000380	0.008910	0.3132	Inhibits
	FOXM1	16760048	2305	2.1888	4.5182	0.000821	0.014510	1.2730	Inhibits
	HJURP	16909700	55355	2.0241	5.5451	0.000014	0.001178	1.0562*	Inhibits
	SRC	16913413	6714	1.8264	6.2941	0.000014	0.001178	0.6230	Inhibits
	DEK	17015987	7913	1.7315	6.9578	0.002980	0.033016	0.9290	Inhibits
	KIAA1524	16957170	57650	1.7313	5.4467	0.000176	0.005398	0.7130	Inhibits
	E2F1	16918445	1869	1.7070	5.3676	0.000009	0.000851	0.3697	Promotes
	ID1	16912362	3397	1.6728	7.4813	0.000007	0.000740	1.0670*	Inhibits
	PRMT6	16667918	55170	1.6190	5.3769	0.000020	0.001413	0.2602	Inhibits
	CENPA	16877956	1058	1.5855	5.5903	0.000009	0.000881	0.1747	Inhibits
	AURKA	16920548	6790	1.5849	5.1288	0.000014	0.001154	0.4602	Inhibits
	ITGB4	16837938	3691	1.5498	4.8926	0.000033	0.001907	-0.2797	Promotes
	TACC3	16964000	10460	1.5051	5.0618	0.000110	0.003977	0.1220	Inhibits
	ID4	17005223	3400	1.5011	3.6078	0.000082	0.003302	0.9635	Promotes
	CDKN2AIP	16972750	55602	1.4204	5.6055	0.000044	0.002287	0.7358	Promotes
	DDB2	16724471	1643	1.2309	7.3020	0.000009	0.000884	-0.6975	Promotes
	AKR1B1	17063100	231	1.1650	5.8443	0.000155	0.004980	0.3397	Inhibits
	MORC3	16922543	23515	1.1224	6.2763	0.000182	0.005529	0.7140	Promotes
	RBX1	16930518	9978	1.1213	5.1945	0.000360	0.008573	-0.4941	Inhibits
	TFDP1	16776905	7027	1.1144	6.3098	0.000125	0.004306	0.2727	Inhibits
	CHEK1	16733104	1111	1.0735	5.2872	0.000584	0.011597	0.6677	Promotes
	KL	16773919	9365	1.0471	3.6959	0.000188	0.005620	-0.2782	Inhibits
	SFN	16661314	2810	1.0195	4.2987	0.001381	0.020155	-0.1234	Promotes
	SOCS1	16823866	8651	1.0022	5.8174	0.001324	0.019604	-0.4475	Promotes
	ZMAT3	16961773	64393	-1.0024	8.1616	0.000191	0.005690	-0.2298	Inhibits
	SORBS2	16982183	8470	-1.1080	3.7388	0.001099	0.017407	0.3108	Promotes
	LEO1	16809346	123169	-1.1113	7.2600	0.000234	0.006465	0.3068	Unclear
	BLVRA	17045555	644	-1.1131	5.9040	0.000099	0.003699	0.4258	Inhibits
	PMVK	16693864	10654	-1.1174	5.2851	0.000198	0.005813	-0.4326	Promotes
	SGK1	17023810	6446	-1.2038	5.9149	0.000106	0.003888	-0.3188	Inhibits
	SNAI1	16914791	6615	-1.2886	4.9994	0.000069	0.002989	-0.3270	Inhibits
	RPS6KA6	17112439	27330	-1.3054	2.9620	0.000067	0.002947	-0.1224	Promotes
	MOB3A	16866867	126308	-1.3099	8.4399	0.000376	0.008830	0.4049	Promotes
	TNFSF15	17097643	9966	-1.3202	3.5124	0.001981	0.025428	-1.1001	Promotes
	BCL6	16962584	604	-1.3449	6.9516	0.000018	0.001308	-0.1626	Inhibits
	AR	17104313	367	-1.3545	3.8987	0.000249	0.006752	-1.1178*	Promotes
	ERRFI1	16681304	54206	-1.5110	8.8409	0.000099	0.003700	-1.2556*	Promotes
	SMURF2	16847841	64750	-1.6230	8.5273	0.000017	0.001298	1.1807*	Promotes
	PTRF	16845158	284119	-1.6501	7.9176	0.000033	0.001903	0.7093	Promotes
	LIMA1	16764564	51474	-1.7325	6.9156	0.000001	0.000227	0.3604	Inhibits
	PIM1	17008092	5292	-2.0952	6.6364	0.000008	0.000818	-2.2687*	Promotes
	SERPINE1	17049676	5054	-2.3514	9.9514	0.000001	0.000223	0.8220	Promotes
	CDKN2B	17092901	1030	-2.5708	5.5296	0.000438	0.009746	-1.2597	Promotes
	PML	16802918	5371	-2.6856	5.9708	0.000003	0.000494	-1.1284*	Promotes
	GNG11	17048450	2791	-2.9378	3.6298	0.003747	0.038271	0.8982	Promotes
	TLR3	16972993	7098	-4.1740	5.3220	0.000000	0.000021	-4.1929*	Promotes
	* (also highlighted) denotes statistically significant Log2FC in the comparative cell type (hvSMCs).
