# Supplementary material for: Vulnerability of progeroid smooth muscle cells to biomechanical forces is mediated by MMP13
Source: Nat Commun. 2020 Aug 17;11:4110. doi: 10.1038/s41467-020-17901-2 (PMC7431909; doi:10.1038/s41467-020-17901-2)
Supplement: Supplementary file 5 — Supplementary Data 2 [file 41467_2020_17901_MOESM5_ESM.xlsx]

## Sheet: Folha1
	Supplementary Data 2. Reactome Pathway analyses of upregulated differentially expressed genes in HGPS-iPSC SMCs cultured under flow conditions at day 4 versus day 0 (Log2FC >= 1; p < 0.05). Extracellular matrix terms are highlighted.
	Pathway identifier	Pathway name	#Entities found	#Entities total	Entities ratio	Entities pValue	Entities FDR	#Reactions found	#Reactions total	Reactions ratio	Submitted entities found
	R-HSA-1442490	Collagen degradation	8	69	0.0053	0.0000	0.0145	18	34	0.0033	MMP14;CTSO;MMP13;
											MMP2;COL6A2;COL5A3;
											COL6A1;COL6A3
	R-HSA-1474244	Extracellular matrix organization	17	321	0.0246	0.0001	0.0145	135	314	0.0307	MMP2;ITGB3;BGN;
											NTN4;FBLN5; MMP14;CTSO;
											MMP13; IBSP;COL6A2; COL5A3;CASP3;COL6A1; ITGA11;COL6A3;ITGA9
	R-HSA-3000178	ECM proteoglycans	8	78	0.0060	0.0001	0.0145	10	22	0.0022	IBSP;COL6A2;COL5A3; ITGB3;COL6A1;BGN;
											COL6A3;ITGA9
	R-HSA-1989781	PPARA activates gene expression	12	177	0.0136	0.0001	0.0145	6	42	0.0041	HMGCS1;ME1;TRIB3;
											PLIN2; ANGPTL4;RGL1
	R-HSA-400206	Regulation of lipid metabolism by Peroxisome proliferator-activated receptor alpha (PPARalpha)	12	180	0.0138	0.0001	0.0145	6	45	0.0044	HMGCS1;ME1;TRIB3;
											PLIN2; ANGPTL4;RGL1
	R-HSA-216083	Integrin cell surface interactions	8	87	0.0067	0.0002	0.0199	26	55	0.0054	IBSP;COL6A2;COL5A3;
											ITGB3;COL6A1;ITGA11;
											COL6A3;ITGA9
	R-HSA-1474228	Degradation of the extracellular matrix	10	146	0.0112	0.0004	0.0302	56	103	0.0101	MMP14;CTSO;MMP13;
											MMP2; COL6A2;COL5A3;
											CASP3;COL6A1; COL6A3
	R-HSA-1592389	Activation of Matrix Metalloproteinases	5	35	0.0027	0.0005	0.0336	16	27	0.0026	MMP14;CTSO;MMP13;
											MMP2
	R-HSA-1655829	Regulation of cholesterol biosynthesis by SREBP (SREBF)	7	86	0.0066	0.0011	0.0660	8	52	0.0051	SQLE;HMGCS1;INSIG1;
											LSS
	R-HSA-2426168	Activation of gene expression by SREBF (SREBP)	6	70	0.0054	0.0019	0.1038	6	42	0.0041	SQLE;HMGCS1;LSS
	R-HSA-5682910	LGI-ADAM interactions	3	14	0.0011	0.0022	0.1111	5	5	0.0005	MMD
	R-HSA-380994	ATF4 activates genes	4	32	0.0025	0.0029	0.1338	2	7	0.0007	ASNS;CCL2
	R-HSA-381042	PERK regulates gene expression	4	38	0.0029	0.0053	0.2235	2	11	0.0011	ASNS;CCL2
	R-HSA-6785807	Interleukin-4 and 13 signaling	10	212	0.0163	0.0057	0.2239	4	46	0.0045	CEBPD;MMP2;CCL2;HMOX1;
											VEGFA
	R-HSA-2022090	Assembly of collagen fibrils and other multimeric structures	5	65	0.0050	0.0070	0.2581	4	25	0.0024	MMP13;COL6A2;COL5A3;
											COL6A1;COL6A3
	R-HSA-419037	NCAM1 interactions	4	44	0.0034	0.0088	0.2816	1	10	0.0010	COL6A2;COL5A3;COL6A1;
											COL6A3
	R-HSA-8948216	Collagen chain trimerization	4	44	0.0034	0.0088	0.2816	2	28	0.0027	COL6A2;COL5A3;COL6A1;
											COL6A3
	R-HSA-381340	Transcriptional regulation of white adipocyte differentiation	6	108	0.0083	0.0146	0.4367	7	18	0.0018	CEBPB;CEBPD;ANGPTL4
	R-HSA-418889	Ligand-independent caspase activation via DCC	2	12	0.0009	0.0204	0.5735	5	8	0.0008	UNC5B;CASP3
	R-HSA-1266738	Developmental Biology	30	1159	0.0889	0.0303	0.5735	91	472	0.0462	MEF2A;PDGFRA;CEBPB;
											CEBPD;UNC5B;MMD;MMP2;
											ITGB3;NTN4;KRT75; VEGFA;EREG;EFNB2;KRT16; DOK5;COL6A2;COL5A3;
											COL6A1;PEA15;SCN9A;
											COL6A3;ANGPTL4; LEFTY2;ITGA9
	R-HSA-1234158	Regulation of gene expression by Hypoxia-inducible Factor	2	16	0.0012	0.0346	0.5735	1	7	0.0007	VEGFA
	R-HSA-1474290	Collagen formation	5	102	0.0078	0.0392	0.5735	28	76	0.0074	MMP13;COL6A2;COL5A3; COL6A1;COL6A3
	R-HSA-191273	Cholesterol biosynthesis	4	70	0.0054	0.0394	0.5735	5	31	0.0030	SQLE;HMGCS1;MSMO1;LSS
	R-HSA-1650814	Collagen biosynthesis and modifying enzymes	4	76	0.0058	0.0505	0.5735	24	51	0.0050	COL6A2;COL5A3;COL6A1;
											COL6A3
	R-HSA-535734	Fatty acid, triacylglycerol, and ketone body metabolism	13	430	0.0330	0.0509	0.5735	7	151	0.0148	HMGCS1;ME1;TRIB3;PLIN2; ANGPTL4;RGL1;PPARD
