# Supplementary material for: Vulnerability of progeroid smooth muscle cells to biomechanical forces is mediated by MMP13
Source: Nat Commun. 2020 Aug 17;11:4110. doi: 10.1038/s41467-020-17901-2 (PMC7431909; doi:10.1038/s41467-020-17901-2)
Supplement: Supplementary file 6 — Supplementary Data 3 [file 41467_2020_17901_MOESM6_ESM.xlsx]

## Sheet: Folha1
	Supplementary Data 3. Reactome Pathway analysis of downregulated differentially expressed genes in HGPS-iPSC SMCs cultured under flow conditions at day 4 versus day 0 (Log2FC >= 1; p < 0.05).
	Pathway identifier	Pathway name	#Entities found	#Entities total	Entities ratio	Entities p value	Entities FDR	#Reactions found	#Reactions total	Reactions ratio	Submitted entities found
	R-HSA-176187	Activation of ATR in response to replication stress	10	39	0.0030	0.0000	0.0000	4	9	0.0009	RFC5;ORC1;MCM4;MCM10; MCM6;
											CCNL1;MCM2
	R-HSA-68962	Activation of the pre-replicative complex	9	35	0.0027	0.0000	0.0000	8	8	0.0008	POLA2;ORC1;MCM4;MCM10; MCM6;CCNL1;MCM2
	R-HSA-69306	DNA Replication	14	120	0.0092	0.0000	0.0000	43	47	0.0046	RFC5;POLA2;LIG1;ORC1;CDH1; GMNN;MCM4;MCM10;MCM6;
											CCNL1;MCM2
	R-HSA-69190	DNA strand elongation	9	38	0.0029	0.0000	0.0000	14	15	0.0015	RFC5;POLA2;LIG1;MCM4; MCM6;
											CCNL1;MCM2
	R-HSA-1640170	Cell Cycle	31	645	0.0495	0.0000	0.0000	119	383	0.0375	BLM;GMNN;MCM10;SYNE2; ORC1;
											CDH1; HIST1H3F;KNTC1; OIP5;WHSC1;
											CCNL1;NDC1; RFC5;LIG1;NUP210;
											H3F3A; REC8;ZWINT;POLA2;HIST1H4B; ESPL1;CENPK;MCM4;NCAPD2; MCM6;HIST1H4D;SPC24; MCM2
	R-HSA-69239	Synthesis of DNA	12	111	0.0085	0.0000	0.0000	25	26	0.0025	RFC5;POLA2;LIG1;ORC1;CDH1; MCM4;MCM6;CCNL1;MCM2
	R-HSA-69300	Removal of licensing factors from origins	10	75	0.0058	0.0000	0.0000	11	11	0.0011	ORC1;CDH1;GMNN;MCM4;
											MCM10;MCM6; CCNL1;MCM2
	R-HSA-69304	Regulation of DNA replication	10	78	0.0060	0.0000	0.0000	14	14	0.0014	ORC1;CDH1;GMNN;MCM4;
											MCM10;MCM6; CCNL1;MCM2
	R-HSA-69278	Cell Cycle, Mitotic	26	533	0.0409	0.0000	0.0000	89	294	0.0288	NDC1;RFC5;LIG1;NUP210; H3F3A;
											GMNN;MCM10; ZWINT;POLA2;
											HIST1H4B; ESPL1;ORC1;CDH1;CENPK; HIST1H3F;MCM4;KNTC1; NCAPD2;
											MCM6;CCNL1; HIST1H4D;SPC24;MCM2
	R-HSA-176974	Unwinding of DNA	5	12	0.0009	0.0000	0.0001	3	4	0.0004	MCM4;MCM6;CCNL1;MCM2
	R-HSA-69481	G2/M Checkpoints	13	154	0.0118	0.0000	0.0001	7	24	0.0023	RFC5;BLM;HIST1H4B;ORC1; MCM4;MCM10;WHSC1; MCM6;
											CCNL1;HIST1H4D; MCM2
	R-HSA-68874	M/G1 Transition	10	88	0.0067	0.0000	0.0001	17	20	0.0020	POLA2;ORC1;GMNN;MCM4;
											MCM10;MCM6; CCNL1; MCM2
	R-HSA-69002	DNA Replication Pre-Initiation	10	88	0.0067	0.0000	0.0001	17	20	0.0020	POLA2;ORC1;GMNN;MCM4;
											MCM10;MCM6; CCNL1; MCM2
	R-HSA-69242	S Phase	12	144	0.0110	0.0000	0.0002	26	53	0.0052	RFC5;POLA2;LIG1;ORC1;CDH1;
											MCM4;MCM6; CCNL1;MCM2
	R-HSA-69620	Cell Cycle Checkpoints	13	188	0.0144	0.0000	0.0005	7	58	0.0057	RFC5;BLM;HIST1H4B;ORC1;
											MCM4;MCM10; WHSC1;MCM6;
											CCNL1;HIST1H4D;MCM2
	R-HSA-68867	Assembly of the pre-replicative complex	8	68	0.0052	0.0000	0.0005	9	12	0.0012	ORC1;GMNN;MCM4;MCM6;
											CCNL1;MCM2
	R-HSA-69052	Switching of origins to a post-replicative state	8	73	0.0056	0.0000	0.0007	9	9	0.0009	ORC1;CDH1;MCM4;MCM6;
											CCNL1;MCM2
	R-HSA-68949	Orc1 removal from chromatin	8	73	0.0056	0.0000	0.0007	4	4	0.0004	ORC1;CDH1;MCM4;MCM6;
											CCNL1;MCM2
	R-HSA-69206	G1/S Transition	9	123	0.0094	0.0002	0.0047	11	34	0.0033	POLA2;ORC1;MCM4;MCM10;
											MCM6; CCNL1;MCM2
	R-HSA-5334118	DNA methylation	5	37	0.0028	0.0004	0.0078	7	7	0.0007	HIST1H4B;UHRF1;H3F3A;
											HIST1H3F; HIST1H4D
	R-HSA-453279	Mitotic G1-G1/S phases	9	147	0.0113	0.0008	0.0154	12	56	0.0055	POLA2;ORC1;MCM4;MCM10;
											MCM6; CCNL1;MCM2
	R-HSA-68689	CDC6 association with the ORC:origin complex	3	11	0.0008	0.0009	0.0154	2	2	0.0002	ORC1;MCM2
	R-HSA-69186	Lagging Strand Synthesis	4	26	0.0020	0.0010	0.0166	11	11	0.0011	RFC5;POLA2;LIG1
	R-HSA-1500620	Meiosis	7	94	0.0072	0.0011	0.0168	11	14	0.0014	BLM;HIST1H4B;H3F3A;
											HIST1H3F; HIST1H4D;REC8;SYNE2
	R-HSA-73886	Chromosome Maintenance	7	104	0.0080	0.0019	0.0298	12	27	0.0026	RFC5;POLA2;HIST1H4B;LIG1;
											CENPK;OIP5;HIST1H4D
	R-HSA-69298	Association of licensing factors with the pre-replicative complex	3	15	0.0012	0.0021	0.0310	3	3	0.0003	ORC1;GMNN
	R-HSA-5578749	Transcriptional regulation by small RNAs	6	81	0.0062	0.0024	0.0310	2	5	0.0005	NDC1;HIST1H4B;NUP210;
											H3F3A;HIST1H3F;HIST1H4D
	R-HSA-69091	Polymerase switching	3	16	0.0012	0.0025	0.0310	4	4	0.0004	RFC5;POLA2
	R-HSA-69109	Leading Strand Synthesis	3	16	0.0012	0.0025	0.0310	4	4	0.0004	RFC5;POLA2
	R-HSA-113510	E2F mediated regulation of DNA replication	4	34	0.0026	0.0026	0.0310	3	6	0.0006	POLA2;ORC1;MCM2
	R-HSA-73728	RNA Polymerase I Promoter Opening	4	34	0.0026	0.0026	0.0310	1	2	0.0002	HIST1H4B;H3F3A;HIST1H3F;
											HIST1H4D
	R-HSA-174411	Polymerase switching on the C-strand of the telomere	3	17	0.0013	0.0029	0.0353	3	4	0.0004	RFC5;POLA2
	R-HSA-1475029	Reversible hydration of carbon dioxide	3	17	0.0013	0.0029	0.0353	2	8	0.0008	CA2
	R-HSA-174417	Telomere C-strand (Lagging Strand) Synthesis	4	36	0.0028	0.0032	0.0356	6	14	0.0014	RFC5;POLA2;LIG1
	R-HSA-211000	Gene Silencing by RNA	7	115	0.0088	0.0032	0.0356	3	35	0.0034	NDC1;HIST1H4B;NUP210;
											H3F3A;HIST1H3F;HIST1H4D;
											MYBL1
	R-HSA-912446	Meiotic recombination	5	60	0.0046	0.0034	0.0374	5	8	0.0008	BLM;HIST1H4B;H3F3A;
											HIST1H3F;HIST1H4D
	R-HSA-2559582	Senescence-Associated Secretory Phenotype (SASP)	6	89	0.0068	0.0039	0.0424	14	22	0.0022	HIST1H4B;CDH1;H3F3A;
											HIST1H3F; FOS;HIST1H4D
	R-HSA-5693607	Processing of DNA double-strand break ends	6	90	0.0069	0.0041	0.0448	10	17	0.0017	RFC5;BLM;HIST1H4B;
											TIMELESS; WHSC1;HIST1H4D
	R-HSA-5693567	HDR through Homologous Recombination (HR) or Single Strand Annealing (SSA)	7	124	0.0095	0.0048	0.0505	28	42	0.0041	RFC5;BLM;HIST1H4B;
											XRCC2;TIMELESS; WHSC1;HIST1H4D
	R-HSA-5693616	Presynaptic phase of homologous DNA pairing and strand exchange	4	41	0.0031	0.0050	0.0505	3	5	0.0005	RFC5;BLM;XRCC2
	R-HSA-201722	Formation of the beta-catenin:TCF transactivating complex	5	66	0.0051	0.0051	0.0505	3	13	0.0013	TLE4;HIST1H4B;H3F3A;
											HIST1H3F;HIST1H4D
	R-HSA-180786	Extension of Telomeres	4	43	0.0033	0.0059	0.0590	6	21	0.0021	RFC5;POLA2;LIG1
	R-HSA-5693538	Homology Directed Repair	7	130	0.0100	0.0062	0.0622	28	50	0.0049	RFC5;BLM;HIST1H4B;
											XRCC2;TIMELESS; WHSC1;HIST1H4D
	R-HSA-5693579	Homologous DNA Pairing and Strand Exchange	4	44	0.0034	0.0064	0.0639	5	8	0.0008	RFC5;BLM;XRCC2
	R-HSA-5651801	PCNA-Dependent Long Patch Base Excision Repair	3	23	0.0018	0.0068	0.0647	6	6	0.0006	RFC5;LIG1
	R-HSA-212300	PRC2 methylates histones and DNA	4	45	0.0035	0.0069	0.0647	4	4	0.0004	HIST1H4B;H3F3A;HIST1H3F;
											HIST1H4D
	R-HSA-68886	M Phase	12	319	0.0245	0.0072	0.0647	23	63	0.0062	NDC1;HIST1H4B;ESPL1;
											NUP210;H3F3A; CENPK;HIST1H3F;
											KNTC1;NCAPD2; HIST1H4D;SPC24;
											ZWINT
	R-HSA-427359	SIRT1 negatively regulates rRNA Expression	4	46	0.0035	0.0074	0.0670	3	5	0.0005	HIST1H4B;H3F3A;HIST1H3F;
											HIST1H4D
	R-HSA-157579	Telomere Maintenance	5	76	0.0058	0.0090	0.0808	8	23	0.0023	RFC5;POLA2;HIST1H4B;LIG1;
											HIST1H4D
	R-HSA-3214841	PKMTs methylate histone lysines	4	49	0.0038	0.0092	0.0830	20	22	0.0022	HIST1H4B;HIST1H3F;WHSC1;
											HIST1H4D
	R-HSA-5625886	Activated PKN1 stimulates transcription of AR (androgen receptor) regulated genes KLK2 and KLK3	4	49	0.0038	0.0092	0.0830	8	11	0.0011	HIST1H4B;H3F3A;HIST1H3F;
											HIST1H4D
	R-HSA-427389	ERCC6 (CSB) and EHMT2 (G9a) positively regulate rRNA expression	4	49	0.0038	0.0092	0.0830	2	4	0.0004	HIST1H4B;H3F3A;HIST1H3F;
											HIST1H4D
	R-HSA-5696397	Gap-filling DNA repair synthesis and ligation in GG-NER	3	27	0.0021	0.0105	0.0926	2	2	0.0002	RFC5;LIG1
	R-HSA-69473	G2/M DNA damage checkpoint	5	81	0.0062	0.0116	0.0926	3	12	0.0012	RFC5;BLM;HIST1H4B;WHSC1;
											HIST1H4D
	R-HSA-113507	E2F-enabled inhibition of pre-replication complex formation	2	10	0.0008	0.0121	0.0971	1	2	0.0002	ORC1;MCM2
	R-HSA-2299718	Condensation of Prophase Chromosomes	4	55	0.0042	0.0136	0.1086	8	10	0.0010	HIST1H4B;H3F3A;HIST1H3F;
											HIST1H4D
	R-HSA-110373	Resolution of AP sites via the multiple-nucleotide patch replacement pathway	3	30	0.0023	0.0139	0.1108	9	18	0.0018	RFC5;LIG1
	R-HSA-3214842	HDMs demethylate histones	3	32	0.0025	0.0164	0.1314	17	17	0.0017	HIST1H4B;HIST1H3F;
											HIST1H4D
	R-HSA-68827	CDT1 association with the CDC6:ORC:origin complex	4	59	0.0045	0.0171	0.1368	3	3	0.0003	ORC1;GMNN;MCM2
	R-HSA-73777	RNA Polymerase I Chain Elongation	4	61	0.0047	0.0191	0.1524	1	1	0.0001	HIST1H4B;H3F3A;HIST1H3F;
											HIST1H4D
	R-HSA-5250924	B-WICH complex positively regulates rRNA expression	4	62	0.0048	0.0201	0.1524	1	3	0.0003	HIST1H4B;H3F3A;HIST1H3F;
											HIST1H4D
	R-HSA-5693532	DNA Double-Strand Break Repair	7	167	0.0128	0.0218	0.1524	61	107	0.0105	RFC5;BLM;HIST1H4B;XRCC2;
											TIMELESS;WHSC1;HIST1H4D
	R-HSA-68875	Mitotic Prophase	6	132	0.0101	0.0231	0.1620	10	33	0.0032	NDC1;HIST1H4B;NUP210;
											H3F3A;HIST1H3F;HIST1H4D
	R-HSA-5685938	HDR through Single Strand Annealing (SSA)	3	39	0.0030	0.0274	0.1915	4	6	0.0006	RFC5;BLM
	R-HSA-2197563	NOTCH2 intracellular domain regulates transcription	2	16	0.0012	0.0291	0.2040	2	9	0.0009	HES1
	R-HSA-1247673	Erythrocytes take up oxygen and release carbon dioxide	2	16	0.0012	0.0291	0.2040	1	6	0.0006	CA2
	R-HSA-73894	DNA Repair	11	346	0.0265	0.0297	0.2078	119	305	0.0298	RFC5;BLM;HIST1H4B;LIG1;
											FANCD2;XRCC2;UBE2T;FANCA;
											TIMELESS;WHSC1;HIST1H4D
	R-HSA-5685942	HDR through Homologous Recombination (HRR)	4	72	0.0055	0.0322	0.2256	14	19	0.0019	RFC5;BLM;XRCC2
	R-HSA-6783310	Fanconi Anemia Pathway	3	42	0.0032	0.0330	0.2309	11	13	0.0013	FANCD2;UBE2T;FANCA
	R-HSA-69205	G1/S-Specific Transcription	2	18	0.0014	0.0361	0.2389	1	1	0.0001	ORC1
	R-HSA-2559580	Oxidative Stress Induced Senescence	5	111	0.0085	0.0379	0.2389	10	38	0.0037	HIST1H4B;H3F3A;HIST1H3F;
											FOS;HIST1H4D
	R-HSA-73933	Resolution of Abasic Sites (AP sites)	3	45	0.0035	0.0392	0.2389	9	42	0.0041	RFC5;LIG1
	R-HSA-69183	Processive synthesis on the lagging strand	2	19	0.0015	0.0398	0.2389	7	7	0.0007	POLA2;LIG1
	R-HSA-110312	Translesion synthesis by REV1	2	19	0.0015	0.0398	0.2389	4	5	0.0005	RFC5
	R-HSA-5625740	RHO GTPases activate PKNs	4	79	0.0061	0.0428	0.2570	8	20	0.0020	HIST1H4B;H3F3A;HIST1H3F;
											HIST1H4D
	R-HSA-5656121	Translesion synthesis by POLI	2	20	0.0015	0.0437	0.2619	3	3	0.0003	RFC5
	R-HSA-1266695	Interleukin-7 signaling	2	20	0.0015	0.0437	0.2619	2	16	0.0016	HIST1H3F
	R-HSA-5250913	Positive epigenetic regulation of rRNA expression	4	81	0.0062	0.0462	0.2771	3	7	0.0007	HIST1H4B;H3F3A;HIST1H3F;
											HIST1H4D
	R-HSA-427413	NoRC negatively regulates rRNA expression	4	81	0.0062	0.0462	0.2771	3	7	0.0007	HIST1H4B;H3F3A;HIST1H3F;
											HIST1H4D
	R-HSA-5655862	Translesion synthesis by POLK	2	21	0.0016	0.0476	0.2857	3	3	0.0003	RFC5
	R-HSA-1980143	Signaling by NOTCH1	4	82	0.0063	0.0479	0.2874	5	37	0.0036	TLE4;HES1;ARRB2
	R-HSA-977225	Amyloid fiber formation	4	82	0.0063	0.0479	0.2874	3	28	0.0027	HIST1H4B;H3F3A;HIST1H3F;
											SORL1;HIST1H4D
	R-HSA-73854	RNA Polymerase I Promoter Clearance	4	83	0.0064	0.0497	0.2980	1	9	0.0009	HIST1H4B;H3F3A;HIST1H3F;
											HIST1H4D
