# Supplementary material for: Vulnerability of progeroid smooth muscle cells to biomechanical forces is mediated by MMP13
Source: Nat Commun. 2020 Aug 17;11:4110. doi: 10.1038/s41467-020-17901-2 (PMC7431909; doi:10.1038/s41467-020-17901-2)
Supplement: Supplementary file 8 — Supplementary Data 5 [file 41467_2020_17901_MOESM8_ESM.xlsx]

## Sheet: Folha1
	Supplementary Data 5. HGPS-iPSC SMC senescence profile at day 4 (after 4 days under flow conditions) and day 0 (before plating the cells in the microfluidic system) was analyzed by proteomic analyses. 33 proteins were identified from the overlap between the CellAge database (279 genes), and the differentially expressed proteins at day 4 on the HGPS-iPSC-SMC vs day 0 on the HGPS-iPSC SMC panel (11…
	gene name	logFC	AveExpr	t	p Value	adj.p.Val	B	fdrtool pval	fdrtool qval	description	short.name	mass	ID
	G6PD	0.9621	18.352	18.351	2.2e-10	2.26e-08	14.363	0	0	Glucose-6-phosphate 1-dehydrogenase (G6PD) (EC 1.1.1.49)	G6PD_HUMAN	59257	P11413
	CDK6	0.9146	15.8994	14.234	4.54e-09	2.25e-07	11.2493	0	0.0019	Cyclin-dependent kinase 6 (EC 2.7.11.22) (Cell division protein kinase 6) (Serine/threonine-protein kinase PLSTIRE)	CDK6_HUMAN	36938	Q00534
	RUNX1	0.8895	18.1341	11.3565	6.25e-08	1.84e-06	8.5126	0.0011	0.0293	Runt-related transcription factor 1 (Acute myeloid leukemia 1 protein) (Core-binding factor subunit alpha-2) (CBF-alpha-2) (Oncogene AML-1) (Polyomavirus enhancer-binding protein 2 alpha B subunit) (PEA2-alpha B) (PEBP2-alpha B) (SL3-3 enhancer factor 1 alpha B subunit) (SL3/AKV core-binding factor alpha B subunit)	RUNX1_HUMAN	48737	Q01196
	LGALS3	0.6784	19.3279	10.6825	1.25e-07	3.13e-06	7.7831	0.0021	0.0482	Galectin-3 (Gal-3) (35 kDa lectin) (Carbohydrate-binding protein 35) (CBP 35) (Galactose-specific lectin 3) (Galactoside-binding protein) (GALBP) (IgE-binding protein) (L-31) (Laminin-binding protein) (Lectin L-29) (Mac-2 antigen)	LEG3_HUMAN	26152	P17931
	KDM5B	0.5866	16.4512	9.856	3.09e-07	6.21e-06	6.8338	0.0046	0.0843	Lysine-specific demethylase 5B (EC 1.14.11.-) (Cancer/testis antigen 31) (CT31) (Histone demethylase JARID1B) (Jumonji/ARID domain-containing protein 1B) (PLU-1) (Retinoblastoma-binding protein 2 homolog 1) (RBP2-H1)	KDM5B_HUMAN	175658	Q9UGL1
	ATF7IP	0.5836	16.7841	9.5387	4.44e-07	8.22e-06	6.4521	0.0061	0.1019	Activating transcription factor 7-interacting protein 1 (ATF-interacting protein) (ATF-IP) (ATF7-interacting protein) (ATFa-associated modulator) (hAM) (MBD1-containing chromatin-associated factor 1) (P621)	MCAF1_HUMAN	136394	Q6VMQ6
	MVK	0.576	18.6229	10.048	2.49e-07	5.27e-06	7.06	0.0038	0.0745	Mevalonate kinase (MK) (EC 2.7.1.36)	KIME_HUMAN	42451	Q03426
	CDKN1B	0.5744	16.636	6.8229	1.53e-05	0.00013206	2.728	0.0501	0.4147	Cyclin-dependent kinase inhibitor 1B (Cyclin-dependent kinase inhibitor p27) (p27Kip1)	CDN1B_HUMAN	22073	P46527
	IRF3	0.5567	17.527	5.3616	0.000150399	0.000810116	0.333	0.1245	0.6377	Interferon regulatory factor 3 (IRF-3)	IRF3_HUMAN	47219	Q14653
	RNASEL	0.5382	17.3227	9.4187	5.11e-07	8.98e-06	6.3053	0.0067	0.1088	2-5A-dependent ribonuclease (2-5A-dependent RNase) (EC 3.1.26.-) (Ribonuclease 4) (Ribonuclease L) (RNase L)	RN5A_HUMAN	83533	Q05823
	CKB	0.5104	17.5184	8.9421	9.02e-07	1.42e-05	5.7068	0.0101	0.146	Creatine kinase B-type (EC 2.7.3.2) (Brain creatine kinase) (B-CK) (Creatine kinase B chain) (Creatine phosphokinase B-type) (CPK-B)	KCRB_HUMAN	42644	P12277
	SLC16A7	0.5056	15.3568	4.0756	0.00143055	0.00495034	-1.9994	0.2443	0.7755	Monocarboxylate transporter 2 (MCT 2) (Solute carrier family 16 member 7)	MOT2_HUMAN	52200	O60669
	ASPH	0.4903	19.0167	8.708	1.2e-06	1.8e-05	5.4038	0.0123	0.1673	Aspartyl/asparaginyl beta-hydroxylase (EC 1.14.11.16) (Aspartate beta-hydroxylase) (ASP beta-hydroxylase) (Peptide-aspartate beta-dioxygenase)	ASPH_HUMAN	85863	Q12797
	CDK18	0.4412	16.5722	5.5207	0.000115567	0.000660101	0.608	0.1136	0.6163	Cyclin-dependent kinase 18 (EC 2.7.11.22) (Cell division protein kinase 18) (PCTAIRE-motif protein kinase 3) (Serine/threonine-protein kinase PCTAIRE-3)	CDK18_HUMAN	54424	Q07002
	CDKN1A	0.3676	14.6924	6.5667	2.23e-05	0.000178696	2.3292	0.0595	0.4567	Cyclin-dependent kinase inhibitor 1 (CDK-interacting protein 1) (Melanoma differentiation-associated protein 6) (MDA-6) (p21)	CDN1A_HUMAN	18119	P38936
	SPIN1	0.3525	16.6591	6.4201	2.79e-05	0.000211586	2.0969	0.0654	0.4805	Spindlin-1 (Ovarian cancer-related protein) (Spindlin1)	SPIN1_HUMAN	29601	Q9Y657
	PDPK1	0.3346	17.9575	4.7563	0.000422801	0.00188544	-0.742	0.1734	0.7103	3-phosphoinositide-dependent protein kinase 1 (hPDK1) (EC 2.7.11.1)	PDPK1_HUMAN	63152	O15530
	AURKA	0.3295	16.433	5.0242	0.000265936	0.00128239	-0.2606	0.1502	0.6799	Aurora kinase A (EC 2.7.11.1) (Aurora 2) (Aurora/IPL1-related kinase 1) (ARK-1) (Aurora-related kinase 1) (hARK1) (Breast tumor-amplified kinase) (Serine/threonine-protein kinase 15) (Serine/threonine-protein kinase 6) (Serine/threonine-protein kinase aurora-A)	AURKA_HUMAN	45809	O14965
	TGFB1I1	0.3174	17.2461	3.8346	0.0022295	0.00713623	-2.4534	0.2737	0.7946	Transforming growth factor beta-1-induced transcript 1 protein (Androgen receptor coactivator 55 kDa protein) (Androgen receptor-associated protein of 55 kDa) (Hydrogen peroxide-inducible clone 5 protein) (Hic-5)	TGFI1_HUMAN	49814	O43294
	ITSN2	0.3097	16.9253	5.8057	7.28e-05	0.000453782	1.0917	0.096	0.5757	Intersectin-2 (SH3 domain-containing protein 1B) (SH3P18) (SH3P18-like WASP-associated protein)	ITSN2_HUMAN	193461	Q9NZM3
	KDM4A	0.3066	18.2125	5.3488	0.000153642	0.000824413	0.3108	0.1254	0.6394	Lysine-specific demethylase 4A (EC 1.14.11.-) (JmjC domain-containing histone demethylation protein 3A) (Jumonji domain-containing protein 2A)	KDM4A_HUMAN	120662	O75164
	BRD7	0.3032	17.1796	5.5921	0.000102805	0.000600956	0.7302	0.1089	0.6064	Bromodomain-containing protein 7 (75 kDa bromodomain protein) (Protein CELTIX-1)	BRD7_HUMAN	74139	Q9NPI1
	CDK4	-0.3456	17.3513	-5.0132	0.000271021	0.00130262	-0.2803	0.1431	0.6693	Cyclin-dependent kinase 4 (EC 2.7.11.22) (Cell division protein kinase 4) (PSK-J3)	CDK4_HUMAN	33730	P11802
	SRC	-0.4389	17.4543	-6.8875	1.39e-05	0.000123213	2.8271	0.0448	0.3879	Proto-oncogene tyrosine-protein kinase Src (EC 2.7.10.2) (Proto-oncogene c-Src) (pp60c-src) (p60-Src)	SRC_HUMAN	59835	P12931
	NEK6	-0.4473	18.7913	-6.9325	1.3e-05	0.000116771	2.8959	0.0435	0.3806	Serine/threonine-protein kinase Nek6 (EC 2.7.11.1) (Never in mitosis A-related kinase 6) (NimA-related protein kinase 6) (Protein kinase SID6-1512)	NEK6_HUMAN	35714	Q9HC98
	MORC3	-0.4519	17.7375	-7.45	6.26e-06	6.52e-05	3.6674	0.0301	0.2984	MORC family CW-type zinc finger protein 3 (Nuclear matrix protein 2) (Zinc finger CW-type coiled-coil domain protein 3)	MORC3_HUMAN	107113	Q14149
	SIRT1	-0.4579	17.2842	-5.8308	6.99e-05	0.000439385	1.1337	0.089	0.5572	NAD-dependent protein deacetylase sirtuin-1 (hSIRT1) (EC 3.5.1.-) (Regulatory protein SIR2 homolog 1) (SIR2-like protein 1) (hSIR2) [Cleaved into: SirtT1 75 kDa fragment (75SirT1)]	SIR1_HUMAN	81681	Q96EB6
	STAT5B	-0.5424	16.0943	-7.5793	5.24e-06	5.64e-05	3.8547	0.0274	0.2789	Signal transducer and activator of transcription 5B	STA5B_HUMAN	89866	P51692
	CCND1	-0.5677	15.9238	-5.2166	0.000191753	0.000985092	0.0798	0.1277	0.6436	G1/S-specific cyclin-D1 (B-cell lymphoma 1 protein) (BCL-1) (BCL-1 oncogene) (PRAD1 oncogene)	CCND1_HUMAN	33729	P24385
	ENDOG	-0.5694	17.2659	-7.3306	7.39e-06	7.52e-05	3.4925	0.0328	0.3169	Endonuclease G, mitochondrial (Endo G) (EC 3.1.30.-)	NUCG_HUMAN	32620	Q14249
	MYLK	-0.6438	16.4133	-7.796	3.9e-06	4.44e-05	4.1641	0.0233	0.2511	Myosin light chain kinase, smooth muscle (MLCK) (smMLCK) (EC 2.7.11.18) (Kinase-related protein) (KRP) (Telokin) [Cleaved into: Myosin light chain kinase, smooth muscle, deglutamylated form]	MYLK_HUMAN	210715	Q15746
	ALOX15	-0.8658	17.7119	-5.6895	8.77e-05	0.000527	0.8958	0.0969	0.5782	Arachidonate 15-lipoxygenase (15-LOX) (15-LOX-1) (EC 1.13.11.33) (12/15-lipoxygenase) (Arachidonate 12-lipoxygenase, leukocyte-type) (12-LOX) (EC 1.13.11.31) (Arachidonate omega-6 lipoxygenase)	LOX15_HUMAN	74804	P16050
	CAV1	-1.7099	18.4036	-13.4262	9.01e-09	3.89e-07	10.5363	0.0001	0.0039	Caveolin-1	CAV1_HUMAN	20472	Q03135
