# Supplementary material for: Vulnerability of progeroid smooth muscle cells to biomechanical forces is mediated by MMP13
Source: Nat Commun. 2020 Aug 17;11:4110. doi: 10.1038/s41467-020-17901-2 (PMC7431909; doi:10.1038/s41467-020-17901-2)
Supplement: Supplementary file 10 — Source Data [file 41467_2020_17901_MOESM10_ESM.xlsx]

## Sheet: Fig 1
	Fig. 1b.1	HGPS-iPSCs-SMCs - a-SMA	HGPS-iPSCs-SMCs - SMMHC	HGPS-iPSCs-SMCs – Calp	N-iPSCs-SMCs – a-SMA	N-iPSCs-SMCs – SMMHC	N-iPSCs-SMCs – Calp
		78.2258	100	90	100	96.2264	97.0588
		96.4602	100	89.4737	91.3043	98	96.6667
		95.5357	95.2381	91.3043	100	98.0392	93.1034
		Note - Each color represents na independent run.
	Fig. 1b.2	N-iPSCs-SMCs			HGPS-iPSCs-SMCs			HGPS Fibroblasts
		Lamin A	Lamin B1	Progerin	Lamin A	Lamin B1	Progerin	LaminA	LaminB1	Progerin
		0.751	0.102	1.55721e-05	0.42465	0.14887	0.00613	0.676	0.00852	0.0576
		0.869	0.0868	2.51336e-05	0.21861	0.15058	0.00565	0.67	0.00875	0.0521
		0.76	0.0602	non detectable	0.40409	0.18529	0.00707	0.646	0.00981	0.0596
		0.694	0.0769	non detectable	0.42143	0.19496	0.00581	0.547	0.0107	0.0613
		Note - Four technical replicates from a pool of 3 independent runs were used. All technical replicates were used for the statistical analyses.
	Fig. 1e	Time (days)	Cell Clumps			Area of cell clumps
		1	0.712124	1.42425	1.42425	14360.4	4785.32	11630.7	7966.07	11055.6
		2	4.98487	4.27274	5.69699	6135.3	18315.8	23583.9	7895.6	11724.2	8097.46	13531.5	6832.36	6916.33	16087	5479.96	5591.17	4628.59	16954	16928.7	13243.8	12517	10206.1	4848.52	19989.4	9595.27
		4	11.394	9.96973	11.394	7479.42	41157.1	25010.6	12405.5	18900.4	22174.1	16901.6	154426	16141.8	27523.9	16260.8	16272	5365.68	13682.4	12833.1	15967.5	22262.8	20626.5	21859.6	13748.6	17532.8	17322	7487.21	30692.4	34314	28166.9	21989.2	16312	21049.5	10044.8	12777.3	33719.7	12633.2	5859.57	47588.4	19451.1	19643.2	25746.4	39571.7	14146.3	10866.2	65539.8	38693.5	34422.4
		6	0.712124	0	0	14453
		Note - All technical replicates were used for the statistical analyses. Each color represents an independent run. Each independent run has a variable number of technical replicates
	Fig. 1f	Time (days)	HGPS-iPSCs-SMCs						HGPS Fibroblasts							N-iPSCs-SMCs								hVSMCs
		0	1.13559	1	0.864407				1.22412	0.977889	0.970854	0.984925	0.949749	1.06935	0.823116	0.984952	0.864569	0.930233	0.974008	1.01778	1.20383	0.908345	1.11628	1.02109	0.959578	0.996485	0.922671	1.03339	1.0703	0.996485
		2	1.01695	1.36441	1.88983				1.1608	0.970854	1.04121	1.17487	1.15377	1.10452	1.13266	0.908345	0.930233	0.656635	0.864569	0.963064				1.16872	1.25483	1.31634	1.30404	1.21793	1.26714	1.25483
		3	1.4661	1.33051	1.29661
		4	1.08475	1.18644	1.59322				1.04824	1.20302	1.07638	1.0201	1.06935	1.00603	1.06231	0.963064	1.00684	1.05062	1.0725	1.01778	1.11628	1.06156	0.919289	1.21793	1.20562	1.41476	1.31634	1.14411	1.25483	1.10721
		6	0.304979	0.240547	0.264172	0.262712	0.211864	0.440678	1.0201	0.984925	1.04824	1.04121	0.99196	1.09045	0.998995	1.22572	0.831737	0.667579	1.20383	0.853625				1.36555	1.058	1.21793	1.11951	1.18102	1.10721	1.0949
		Note - Each color represents an independent run.
	Fig. 1g	Time (days)	hVSMCs			N-iPSCs-SMCs			HGPS-iPSCs-SMCs			HGPS Fibroblasts
		0	0.176	0.169	0.18	0.217	0.215	0.216	0.172	0.137	0.123	0.109	0.101	0.1
		2	0.32	0.352	0.316	0.364	0.34	0.338	0.347	0.332	0.314	0.175	0.192	0.173
		4	0.311	0.37	0.332	0.406	0.405	0.38	0.379	0.361	0.376	0.157	0.154	0.091
		6	0.305	0.36	0.271	0.421	0.372	0.429	0.245	0.236	0.182	0.137	0.173	0.174
		Note - Each color represents an independent run.
	Fig. 1h	N-iPSCs-SMCs d0	N-iPSCs-SMCs d4	HGPS Fibroblasts d0	HGPS Fibroblasts d4	HGPS—iPSCs-SMCs d0	HGPS-iPSCs-SMCs d4
		35.135	9.859	0.948	0	23.435	13.2
		39.394	4.615	0	0	24.959	11.53
		43	10.39	0.498	0.0031	17.339	11.65
		47.619	0	1.563	0	22.093	10.75
		47.887	8.219	2.21	0.0067	24.622	10.55
		46.512	4.918	1.17	0.03	19.355	12.2
		51.485	13.953	3.933	0	21.148	12.53
		36.154	8.571	5.66	0.0044	21.173	11.65
		36.458	4.918	4.965	0.007	26.874	13.53
		47.706	10.938	6.897		29.746
		39.259	7.937	1.258		14.82
		30.097	7.246	3.497		23.592
		43.382	11.538	13.043		22.065
		50.413	14.583	28.261		21.687
		43.75	6.944	17.557		22.539
		43.966	2.899	2.532		22.557
		47.748	0	6.522		20.084
		40	11.667	23.077		21.787
		34	5.66	26.437		24.435
		48.113	2.857	14.737		28.734
		40.87	7.353	1.508		19.494
		48.352	0	7.955		18.012
		44.737	0	12.389		15.361
		35.417	8.511	20.635		22.362
		45.37	7.692	6.504		24.179
		48.696	3.175	0.917		18.195
		54.902	0	0		22.157
				0.452		18.241
				2.874		19.306
				0.526		20.06
				0.521		21.037
				2.222		24.504
				3.974		17.727
				3.75		20.675
				1.714		20.278
				0.552		20.148
				3.871		20.083
				9.091		20.346
				6.25		20.296
				4.959		22.933
				0.571		17.829
				7.746		18.534
				4.688		21.438
				2.703		21.148
				4.959		22.254
				0.556		16.43
				2.484		18.524
				4.196		16.035
				5.147		23.077
				1.563		15.732
		Note - All technical replicates were used for the statistical analyses. Each color represents an independent run. Each independent run has a variable number of technical replicates
	Fig. 1i	HGPS-iPSCs-SMCs – d0	HGPS-iPSCs-SMCs – d4	N-iPSCs-SMCs – d0	N-iPSCs-SMCs – d4	HGPS fibroblats – d0	HGPS fibroblats – d4
		11.32	57.62	17.94	49.94	15.63	22.77
		17.46	59.48	20.48	61.84	15.6	27.34
		15.75	63.48	20.41	86.16	13.67	31.13
		Note - Each color represents an independent run.
[truncated: 2 more columns]

## Sheet: Fig 2
	Fig. 2c	HGPS Fibroblasts	HGPS-iPSC SMCs	HGPSΔ2-iPSC SMCs
		0.0576	0.0215	0.00036386
		0.0521	0.0189	0.00016987
		0.0596	0.0223	non detectable
		0.0613	0.0191	non detectable
		Note - Four technical replicates from a pool of 3 independent runs were used. All technical replicates were used for the statistical analyses.
	Fig. 2d	Lamin A	Progerin	D.Nuclei	Blebbing
		96.875	4.7619	3.125	6.25
		100	0	4.34783	6.52174
		98.1482	3.77359	3.7037	7.40741
		100	2.22222	3.63636	9.09091
		96.9697	2.5	12.1212	6.06061
		100	0	6.81818	13.6364
		Note - Each color represents an independent run.
	Fig. 2e	Calp	SMMHC
		98	90.3226
		100	95.7447
		95	98.1818
		92.8571	92.1053
		100	88.8889
			85.7143
		Note - Each color represents an independent run.
	Fig. 2f	Time (days)	HGPSΔ2-iPSC-SMCs
		0	0.707623	0.741568	0.788569	0.90346	0.913904	0.950461	0.752013	0.814681	0.874737	0.731124	0.822514	0.887793	0.929571	0.869515	0.953072	0.937405	0.921738	0.921738	0.90346	1.05752	1.00791	0.877348	0.984406	1.11496	0.919127	0.958294	0.887793	1.20113	1.30297	1.37347	1.3813	1.47791	1.32125	1.08624	1.37086	1.35258
		2	0.919127	1.22724	0.738957	0.574454	0.832959	0.921738	0.76768	0.97135	0.953072	0.85907	1.00791	1.15413	0.783347	0.647567	0.882571	0.846014	0.686734	0.707623	1.27947	0.819903	0.950461	1.31602	0.838181	1.38914	1.15152
		4	1.28469	1.27424	1.31341	1.13324	1.18546	1.16719	1.18024	0.893015	1.1933	0.887793	0.6554	1.36302	1.29252	1.02357	0.981794	1.18024	0.718068	1.32125	0.770291	1.28469	1.1933	0.99485	1.31863	1.25597	0.731124	1.06013	0.950461	1.13324	1.10191	0.976572	0.799014	0.955683	0.819903
		6	1.71807	0.830347	0.762457	0.856459	0.90346	0.890404	1.16457	1.01052	0.992239	0.705012	0.924349	0.765069	0.728512	0.976572	1.09407	1.09668	0.934794	0.963516	0.804236	0.90346	0.770291	0.869515	0.966128	1.21419	0.942627	1.0053	0.846014	0.898237	0.913904	0.793791	1.02357	0.989628	0.861681	0.945238	0.822514	0.736346	0.574454	0.827736	0.793791	0.90346	0.788569	0.705012	0.960905	1.21941	0.911293	0.864292	0.809458
		Note - All technical replicates were used for the statistical analyses. Each color represents an independent run. Each independent run has a variable number of technical replicates
	Fig. 2g	HGPSΔ2-iPSC SMCs d0	HGPSΔ2-iPSC SMCs d4	HGPS-iPSC SMCs d0	HGPS-iPSC SMCs d4
		0.00027381	0.00034278	0.00428	0.0089
		0.00028887	0.0003061	0.00349	0.0129
		0.00020997	0.00030834	0.00708	0.0124
				0.00518	0.0132
		Note - Four technical replicates from a pool of 3 independent runs were used. All technical replicates were used for the statistical analyses.
[truncated: 29 more columns]

## Sheet: Fig 3
	Fig. 3b	D. Nuclei	Blebbing	Calponin	α-SMA
		14.7541	9.83606	25.3012	90.9091
		19.1176	5.88235	27.8689	86.3636
		17.5	5	29.6296	83.6735
		15.1899	5.06329	27.957	82.2222
		20.3704	5.55556	23.0769	89.0625
		33.3333	9.52381	21.2766	91.5493
		26.6667	4.44444	20	92.0455
		12.5	4.6875	27.5	85.2941
		28.5714	4.7619	23.0769	93.0556
		19.4444	2.77778	19.1176	90.1639
				22.0779
		Note - All technical replicates were used for the statistical analyses.
		Each color represents an independent run. Each independent run has a variable number of technical replicates
	Fig. 3c	HOZ mSMCs d0	HOZ mSMC d3	HOZ mSMC d9	WT mSMC d26
		98.27	95.49	14.4	97.39
		99.67	84.64	11.53	98.94
		98.75	98.38	12.15	98.14
		98.69			94.39
		Note - Each color represents an independent run.
	Fig. 3d	WT mSMC d0	WT mSMC d8	HOZ mSMCs d0	HOZ mSMCs d8
		0	8	0	8
		0.000782461	0.000779592	0.0152669	0.0263728
		0.000744292	0.00108068	0.0144272	0.0246462
			0.000876369		0.0276151
		Note - Each color represents an independent run.
	Fig. 3e	Time (days)	HOZ						HOZ MMP13i						HOZ BB94
		0	98.59	98.75	99.67	96.88	98.27	98.87	96.96	98.26	97.9	98.01	98.15	99.01	98.13	99.43	99.13	98.21	97.26
		4	99.35	99.46	99.16	96.46	97.6	98.21	99.85	98.34	99.27	98.81	98.59	99.12	96.62	94.13	95.7	98.33	96.47
		8	98.76	98.01	99.83	99.74	99.15	99.62	99.78	99.68	98.93	98.84	99.33	99.75	95.42	97	94	95.04	98.94	98.26
		10	4.52	25.06	4.51	4.37	6.06		96.18	98.11	98.36	98.88	95.62	98.35	94.96	95.04	94.86	94.95	97.28	98.66
		12							97.38	94.84	99.24	98.56	98.67	99.35	97.32	97.13	98.79	98.26	98.5	99.03
		14							98.64	98.06	89.76	96.76	98.28	98.75	87.13	86.38	87.2	89.05	87.92	87.91
		Note - Each color represents an independent run.

## Sheet: Fig 4
	Fig. 4a.1	Note - The microarray datasets generated during and/or analysed during the current study are available in the GEO/NCBI (GEO accession: GSE108368, http://www.ncbi.nlm.nih.gov/geo/)				Fig . 4a.2		Fold Change HGPS-iPSC SMCs				Fold Change N-iPSC SMCs
							EPS8	1.51411	3.5639	4.82801	3.00617	0.858648	1.03249	1.30733	1.20952
							NR4A3	0.0474884	0.0845818	0.0864496	0.0784913	0.0628881	0.0501287	0.078052	0.102771
							PXK	0.88075	1.01839	0.886484	0.820583	1.83462	1.58644	1.50487	1.38393
							OLFML2A	2.47766	2.72043	2.91702	3.58782	1.69968	1.63583	1.36205	1.66126
							LIPH	0.0365659	0.0449317	0.0576482	0.0384726	0.654043	0.8253	0.80308	0.829255
		Fold Change	P Value				AMTN	0.0134619	0.0114888	0.0102473	0.0148611	0.139155	0.260282	0.141082	0.341382
		-4.41684	0.000197				TNFAIP6	10.8295	6.7862	7.81787	6.70199	0.722282	0.810895	0.830415	0.917421
		-4.05311	0.140299				ANGPTL4	9.79666	8.21121	9.45569	9.67541	2.85843	3.24575	3.62568	3.25841
		-3.62059	0.043791				EPPK1	0.0618391	0.0652662	0.0454653	0.0457397	0.301145	0.186801	0.206421	0.266788
		-3.4489	0.004805				SESN2	1.18906	1.0623	1.39525	1.14303	0.83649	0.769576	0.787681	0.719576
		-3.39643	0.001238				SGCG	1.23793	1.0421	1.14544	1.21107	0.12219	0.397812	0.174128	0.111282
		-3.3799	0.000797				MMP13	2.07972	3.69426	1.75036	2.54372	0.414112	0.230811	0.403608	0.375332
		-3.21723	0.123471				IBSP	2.26859	2.46643	1.58166	2.45054	0.329486	0.30671	0.338844	0.0815626
		-3.17473	0.001261				HAS3	0.0372102	0.0363631	0.0483979	0.0416314	0.401384	0.555209	0.492339	0.593212
		-3.16993	0.000242				COL6A3	1.23758	1.16225	1.46154	1.40346	1.84146	1.61869	1.73035	1.83279
		-3.15218	0.08788				BGN	2.41298	3.05317	2.56702	2.37816	3.17813	2.8708	3.23074	3.06976
		-3.11936	0.00985				Note - Four technical replicates from a pool of 3 independent runs were used. All technical replicates were used for the statistical analyses.
		-3.08576	0.077956
		-3.07211	0.098952
		-3.05485	0.041671			Fig. 4c	Time (hours)	HGPS-iPSC SMC CM													N-iPSC SMC CM
		-2.98914	0.022717				0	99.8218	102.317	97.3262	84.8485	101.07	111.052	103.565							99.8218	102.317	97.3262	84.8485	101.07	111.052	103.565
		-2.97269	0.157178				8	0	0	0	0	0	0	0	0	0	0	1.24777	3.74332	8.7344
		-2.93923	0.001334				24														109.804	111.052	119.786	107.308
		-2.926	0.116034				48														88.5918	101.07	107.308
		-2.91265	0.135719				Note - All technical replicates were used for the statistical analyses. Each color represents na independent run. Each independent run has a variable number of technical replicates
		-2.89724	0.064613
		-2.87184	0.056816
		-2.86394	0.001948			Fig. 4d	HGPS-iPSC SMCs d4	N-iPSC SMCs d4	HGPS Fibroblasts d4	hVSMC d4	HGPS-iPSC SMCs d0	N-iPSC SMCs d0	HGPS Fibroblasts d0	hVSMC d0		Fig. 4g	MMP3 inhibitor
		-2.85599	0.125804				5.71981	0.137926	0.661438	0	0.198761	1.58044	0.805172	0.458433			+	-	+	-
		-2.852	0.037474				6.61548	0.830546	0	1.40058	0.169363	1.34463	0.873837	0			HGPS-iPSC SMC		HGPS Fibroblasts
		-2.85	0.111312				6.61548	0	0	0	0.257396	2.0557	1.1485	1.0948			7.36842	30.4348	96.129	86.7841
		-2.83592	0.004423				Note - Each color represents an independent run.										6.01852	43.3333	93.2806	92.9825
		-2.8339	0.000312														10.7884	30	95.7055	82.684
		-2.78241	0.116012														4.7619	18.75	87.2549
		-2.78031	0.042539			Fig. 4e	Non-treated	BB94 d7	BB94 d12	MMP13i d7	MMP13i d12						10.7143	25	90.7143
		-2.77821	0.079763				0.0687278	1.30153	1.12327	1.28435	1.02233						13.2812		84.6491
		-2.7761	0.115918				0.0493981	1.24999	0.996552	1.24569	1.06528						7.393
		-2.76977	0.174565				0.0622845	1.09964	0.938563	1.1383	0.9042						10.5882
		-2.76977	0.017498				0.0386594	1.11683	0.9042	1.1426	0.841915						13.5458
		-2.74416	0.026318				0.0515458	1.29294	0.831176	1.17481	0.64647						7.76398
		-2.74201	0.032581				0.13316	1.1426	0.936415	1.14475	0.695869						18.3099
		-2.74201	0.001651				0.146046	1.27361	1.23066	1.2414	1.12971						10.9677
		-2.73552	0.066609				0.137456	1.29938	0.904199	1.14045	0.927825						8.91473
		-2.70487	0.006025				0.0773187	1.0932	0.938563	1.21992	0.863392						Note - All technical replicates were used for the statistical analyses.
		-2.70266	0.010035				0.0236252	1.13401	1.02233		1.02233						Each colour represents an independent run. Each independent run has a variable number of technical replicates
		-2.68032	0.008294				0.0214774				0.904199
		-2.60407	0.019458				0.0515458
		-2.58256	0.039706				0.0773187									Fig. 4h	MMP3 inhibitor
		-2.57531	0.063684				0.0644323										-	+
		-2.56803	0.009311				0.0365116										3.502	2.811
		-2.56071	0.052017				Note - All technical replicates were used for the statistical analyses.										3.829	3.018
		-2.52105	0.061225				Each color represents an independent run. Each independent run has a variable number of technical replicates										3.568	3.502
		-2.51854	0.054364														Note - Each colour represents an independent run.
		-2.51349	0.10269
		-2.49313	0.073714			Fig. 4f.1	No transfection	siRNA control	siRNA MMP13
		-2.49313	0.073714				0.0231	0.0213	0.0136
		-2.49313	0.003796				0.0211	0.0256	0.0123
		-2.48285	0.139043				0.0218	0.031	0.0143
		-2.47249	0.005036				0.0273	0.0248	0.0113
		-2.43829	0.014429				Note - Four technical replicates from a pool of 3 independent runs were used. All technical replicates were used for the statistical analyses.
		-2.42223	0.000127
		-2.41954	0.017233
		-2.41954	0.000516			Fig. 4f.2	Fold of control d7	Fold of control d10
		-2.3978	0.036135				29.4286	12.8572
		-2.39232	0.073364				22.2857	10.5714
		-2.38957	0.003573				25.7143	14
		-2.38681	0.045187				30.5714	11.1429
		-2.38405	0.001752				34	11.7143
		-2.37851	0.136743				30	15.1429
		-2.37016	0.002474				32
		-2.3505	0.100858				Note - Each color represents an independent run.
		-2.33628	0.067433
		-2.33628	0.184688
		-2.33056	0.003186
		-2.32769	0.015928
		-2.30743	0.073195
		-2.29572	0.004182
		-2.29278	0.08555
		-2.28983	0.355924
		-2.28688	0.002758
		-2.28688	0.001747
		-2.28392	0.071444
		-2.28392	0.041176
		-2.27798	0.013145
		-2.27501	1.4e-05
		-2.26903	0.016371
		-2.26303	0.033947
		-2.25701	0.009468
		-2.21412	0.01856
		-2.21412	0.0164
		-2.21101	0.003121
		-2.19219	0.063478
		-2.19219	0.063478
		-2.18903	0.001238
		-2.17632	0.047368
		-2.16672	0.004143
		-2.16672	0.029319
		-2.15704	0.054721
		-2.15704	0.054721
		-2.15381	0.106812
		-2.15381	0.254047
		-2.15056	0.02702
		-2.14731	0.000594
		-2.14731	0.078671
		-2.14078	0.013368
		-2.13422	0.019844
		-2.13422	0.002252
		-2.12763	0.012345
		-2.12102	0.012735
		-2.12102	0.101003
		-2.1177	0.00013
		-2.11437	0.05081
		-2.11103	0.004405
		-2.09424	0.189596
		-2.09085	0.006495
		-2.08746	0.001508
		-2.07724	0.238228
		-2.07724	0.121122
		-2.07382	0.002316
		-2.07382	0.024123
		-2.07382	0.131687
		-2.07039	0.082183
		-2.06695	0.075168
		-2.04963	0.171322
		-2.04614	0.073147
		-2.04614	0.032774
		-2.04614	0.104995
		-2.02857	0.009448
		-2.01792	0.096179
		-2.01436	0.002025
		-2.01436	0.105234
		-1.99639	0.081714
		-1.99639	0.004581
		-1.99277	0.058002
		-1.98914	0.004167
		-1.98185	0.000118
		-1.98185	0.025576
		-1.98185	0.009411
		-1.98185	0.007295
		-1.98185	0.074065
		-1.9782	0.001186
		-1.97453	0.000593
		-1.97453	0.163132
		-1.97453	0.016824
		-1.97085	0.028513
		-1.96347	0.000651
		-1.96347	0.023847
		-1.95606	0.072076
		-1.95233	0.000149
		-1.95233	0.17743
		-1.9486	0.008548
		-1.9486	0.049829
		-1.9486	0.019457
		-1.94111	0.083412
		-1.94111	0.134056
		-1.93357	0.075041
		-1.926	0.100062
		-1.926	0.100062
		-1.926	0.100062
		-1.9222	0.009939
		-1.9222	0.028179
		-1.91839	0.228996
		-1.91073	0.046827
		-1.91073	8.2e-05
		-1.90304	0.152818
		-1.90304	0.195689
		-1.90304	0.011426
		-1.89918	0.096525
		-1.89142	0.000599
		-1.89142	0.029752
		-1.88753	0.211842
		-1.88753	0.039248
		-1.88362	3.2e-05
		-1.88362	0.000816
		-1.87971	0.056244
		-1.87971	0.00425
		-1.87578	0.015068
		-1.87578	0.038103
		-1.87184	0.389426
		-1.87184	0.004831
		-1.85599	0.037078
		-1.84398	0.036327
		-1.83996	0.099896
		-1.83592	0.440449
		-1.83592	0.06726
		-1.83592	0.000956
		-1.82375	0.000147
		-1.81967	0.13034
		-1.81558	0.010475
		-1.81558	0.076836
		-1.81558	0.228463
		-1.80735	0.127451
		-1.80735	0.02126
		-1.79909	0.008953
		-1.79909	0.110963
		-1.79909	0.131367
		-1.79494	0.00178
		-1.79494	0.03794
		-1.79077	0.118823
		-1.78241	0.000229
		-1.78241	0.075365
		-1.78241	0.048251
		-1.77821	0.002614
		-1.774	0.124963
		-1.774	0.064326
		-1.76977	0.060599
		-1.76977	7.1e-05
		-1.76129	0.040453
		-1.76129	0.014054
		-1.75702	0.000461
		-1.75702	0.000101
		-1.75702	0.099209
		-1.75702	0.001401
		-1.75275	0.041022
		-1.74846	0.066457
		-1.74846	0.027479
		-1.74846	0.176684
		-1.74846	0.122651
		-1.74416	0.037771
		-1.74416	0.024002
		-1.73985	2.8e-05
		-1.73552	0.002063
		-1.73118	0.027205
		-1.73118	0.010653
		-1.73118	0.010653
		-1.73118	0.000241
		-1.73118	0.083539
		-1.73118	0.017409
		-1.72683	0.018693
		-1.72683	1.5e-05
		-1.72683	0.000118
		-1.72247	0.103405
		-1.71809	0.000589
		-1.7137	0.110636
		-1.7137	0.05419
		-1.7137	0.026986
		-1.7137	0.132596
		-1.7137	0.001962
		-1.7137	0.002111
		-1.70929	0.013027
		-1.70929	0.025103
		-1.70929	0.028693
		-1.70929	0.063557
		-1.70929	0.199258
		-1.70487	0.042218
		-1.70487	0.113477
		-1.70044	0.083775
		-1.70044	0.486593
		-1.70044	0.486593
		-1.70044	0.03868
		-1.69599	0.045666
		-1.69599	0.084946
		-1.69599	0.000367
		-1.69599	0.234398
		-1.69599	0.076128
		-1.69153	0.014614
		-1.69153	0.222183
		-1.68257	0.056034
		-1.67807	0.086453
		-1.67356	0.072673
		-1.66903	0.004353
		-1.66448	0.041206
		-1.66448	0.008814
		-1.66448	0.029029
		-1.66448	0.006807
		-1.65535	0.056548
		-1.65535	0.029969
		-1.65535	0.00807
		-1.65076	0.078822
		-1.65076	0.054104
		-1.64616	0.068721
		-1.64155	0.319783
		-1.63691	0.00517
		-1.63227	0.010715
		-1.62761	0.014087
		-1.62761	0.005015
		-1.62761	0.23643
		-1.62293	0.043667
		-1.62293	0.00063
		-1.62293	0.041238
		-1.61824	0.044674
		-1.61353	0.01681
		-1.61353	0.070625
		-1.61353	0.010436
		-1.60881	0.001825
		-1.60881	0.001012
		-1.60881	0.024855
		-1.60407	0.026588
		-1.59932	0.090761
		-1.59932	0.000946
		-1.59455	0.049829
		-1.59455	0.179944
		-1.58976	0.034803
		-1.58976	0.008294
		-1.58976	0.050173
		-1.58496	0.129084
		-1.58496	0.232499
		-1.58496	0.039304
		-1.58496	0.018364
		-1.58015	0.019384
		-1.58015	0.000668
		-1.58015	0.168051
		-1.58015	0.023323
		-1.58015	0.124258
		-1.58015	0.359252
		-1.57531	0.080191
		-1.57531	0.007987
		-1.57046	0.000263
		-1.5656	0.00929
		-1.56071	0.003638
		-1.55582	0.036711
		-1.55582	0.001657
		-1.55582	0.111763
		-1.55582	0.000109
		-1.5509	0.017146
		-1.5509	0.251865
		-1.54597	0.160441
		-1.54597	0.06607
		-1.54597	0.010284
		-1.54597	0.001641
		-1.54597	0.121391
		-1.54102	0.00418
		-1.54102	0.20383
		-1.54102	0.049039
		-1.53605	0.005329
		-1.53605	0.01818
		-1.53605	0.034785
		-1.53605	0.114709
		-1.53107	0.18524
		-1.53107	0.129693
		-1.52607	0.418468
		-1.52105	0.000993
		-1.52105	0.008135
		-1.51602	0.032901
		-1.51602	0.120505
		-1.51602	0.120505
		-1.51602	0.428971
		-1.51096	0.080012
		-1.51096	0.073849
		-1.51096	0.000781
		-1.51096	0.000904
		-1.51096	0.493022
		-1.51096	0.06716
		-1.50589	0.162744
		-1.50589	0.162744
		-1.50589	0.007346
		-1.50589	0.000697
		-1.5008	0.009743
		-1.5008	0.010416
		-1.5008	0.094963
		-1.5008	0.181388
		-1.4957	0.015281
		-1.4957	0.001009
		-1.4957	0.258373
		-1.4957	0.08156
		-1.4957	0.075173
		-1.49057	0.004186
		-1.49057	0.021305
		-1.49057	0.011188
		-1.49057	0.218821
		-1.48543	0.373148
		-1.48543	0.027272
		-1.48543	0.190914
		-1.48543	0.020289
		-1.48543	0.01553
		-1.48543	0.006334
		-1.48027	0.003148
		-1.48027	0.403225
		-1.48027	0.003241
		-1.48027	0.011062
		-1.48027	0.228946
		-1.47508	0.172026
		-1.47508	0.022239
		-1.46989	0.046504
		-1.46989	0.11116
		-1.46989	0.000411
		-1.46989	0.091054
		-1.46467	0.310763
		-1.46467	0.086234
		-1.46467	0.005076
		-1.46467	0.020181
		-1.46467	0.172247
		-1.46467	0.288077
		-1.45943	0.053308
		-1.45943	0.053308
		-1.45943	0.005845
		-1.45943	0.000847
		-1.45418	0.014319
		-1.45418	0.006284
		-1.45418	0.010153
		-1.45418	3.6e-05
		-1.45418	0.059538
		-1.45418	0.07355
		-1.4489	0.183442
		-1.4489	0.043707
		-1.4489	0.000167
		-1.4489	0.36043
		-1.4489	0.006201
		-1.44361	0.023873
		-1.44361	0.05822
		-1.44361	0.007379
		-1.44361	0.179463
		-1.43829	0.10023
		-1.43829	0.196536
		-1.43829	0.196536
		-1.43829	0.196536
		-1.43829	0.000226
		-1.43296	0.159023
		-1.43296	0.057472
		-1.43296	0.04878
		-1.43296	0.08026
		-1.43296	0.00208
		-1.42761	0.038059
		-1.42761	0.011773
		-1.42761	0.054506
		-1.42761	0.008605
		-1.42223	0.001668
		-1.42223	0.000231
		-1.42223	0.073932
		-1.42223	0.073932
		-1.42223	0.073932
		-1.42223	0.073932
		-1.42223	0.073932
		-1.42223	0.073932
		-1.42223	0.073932
		-1.42223	0.073932
		-1.42223	0.073932
		-1.41684	0.048622
		-1.41684	0.077859
		-1.41684	0.30743
		-1.41684	0.008596
		-1.41684	0.030707
		-1.41684	0.000117
		-1.41684	0.028029
		-1.41684	0.03443
		-1.41684	0.006432
		-1.41143	0.001315
		-1.41143	2.7e-05
		-1.41143	0.026266
		-1.41143	0.132028
		-1.41143	0.002737
		-1.40599	0.014909
		-1.40599	0.051661
		-1.40054	0.251498
		-1.40054	0.009968
		-1.40054	0.099179
		-1.40054	0.052113
		-1.39506	0.11004
		-1.39506	0.059563
		-1.39506	0.015803
		-1.39506	0.211266
		-1.39506	0.211266
		-1.39506	0.211266
		-1.39506	0.001512
		-1.39506	0.125249
		-1.39506	0.021685
		-1.38957	0.003639
		-1.38957	0.084863
		-1.38957	0.013859
		-1.38957	0.00044
		-1.38957	0.444376
		-1.38957	0.086865
		-1.38957	0.04514
		-1.38957	0.09822
		-1.38957	0.061182
		-1.38957	0.070238
		-1.38405	0.158879
		-1.38405	0.100948
		-1.38405	0.242173
		-1.38405	0.004836
		-1.38405	0.367727
		-1.38405	0.01676
		-1.38405	0.33954
		-1.37851	0.010041
		-1.37851	0.057029
		-1.37851	0.03177
		-1.37851	9.6e-05
		-1.37851	0.030068
		-1.37851	0.337234
		-1.37295	0.024544
		-1.37295	0.002521
		-1.37295	0.027844
		-1.36737	0.37358
		-1.36737	0.011629
		-1.36737	0.234449
		-1.36737	0.004323
		-1.36737	0.038582
		-1.36737	0.047085
		-1.36737	0.004739
		-1.36737	0.028408
		-1.36737	0.010874
		-1.36177	0.008373
		-1.36177	0.017866
		-1.36177	0.008686
		-1.36177	0.037428
		-1.36177	0.047861
		-1.36177	4.9e-05
		-1.36177	0.114627
		-1.36177	0.00862
		-1.36177	0.00862
		-1.36177	0.00862
		-1.36177	0.05116
		-1.35614	0.218262
		-1.35614	0.01698
		-1.35614	0.032873
		-1.35614	0.119686
		-1.35614	0.00265
		-1.35614	0.957547
		-1.35614	0.001632
		-1.35614	0.006284
		-1.35614	0.006078
		-1.3505	0.029913
		-1.3505	0.034643
		-1.3505	0.000367
		-1.3505	0.036615
		-1.3505	0.033245
		-1.3505	0.031512
		-1.3505	0.028637
		-1.3505	0.00038
		-1.34483	0.002723
		-1.34483	0.002723
		-1.34483	0.537754
		-1.34483	0.449967
		-1.33914	0.248482
		-1.33914	0.248482
		-1.33914	0.037171
		-1.33914	0.013422
		-1.33914	0.014043
		-1.33914	0.002862
		-1.33914	0.040379
		-1.33342	0.089857
		-1.33342	0.432224
		-1.33342	0.041211
		-1.33342	0.053012
		-1.33342	0.037393
		-1.33342	0.103312
		-1.32769	0.030863
		-1.32769	0.104715
		-1.32769	0.009318
		-1.32769	0.00843
		-1.32193	0.060543
		-1.32193	0.017247
		-1.32193	0.015778
		-1.32193	0.016084
		-1.32193	0.014085
		-1.32193	0.029502
		-1.32193	0.007061
		-1.32193	0.100108
		-1.32193	0.007038
		-1.32193	0.017773
		-1.32193	0.017773
		-1.32193	0.019984
		-1.32193	0.225488
		-1.31615	0.121033
		-1.31615	0.003034
		-1.31615	0.369097
		-1.31615	0.055763
		-1.31615	0.218603
		-1.31615	0.085982
		-1.31615	0.012319
		-1.31615	0.020222
		-1.31615	0.284879
		-1.31034	0.013152
		-1.31034	0.021436
		-1.31034	0.00024
		-1.31034	0.018463
		-1.31034	0.232776
		-1.31034	0.168863
		-1.30451	0.013675
		-1.30451	0.045512
		-1.30451	0.028301
		-1.30451	0.028301
		-1.30451	0.114373
		-1.30451	0.024826
		-1.30451	0.226922
		-1.30451	0.002901
		-1.29866	0.20476
		-1.29866	0.4123
		-1.29866	0.105932
		-1.29866	0.034977
		-1.29866	0.015054
		-1.29866	0.0412
		-1.29866	0.112818
		-1.29866	0.018913
		-1.29866	0.100238
		-1.29278	0.26721
		-1.29278	0.096751
		-1.29278	0.335041
		-1.29278	7.8e-05
		-1.29278	0.038097
		-1.29278	0.142461
		-1.29278	0.023205
		-1.29278	0.153842
		-1.29278	0.078397
		-1.29278	0.093182
		-1.29278	0.153842
		-1.29278	0.065463
		-1.29278	0.150291
		-1.28688	0.054622
		-1.28688	0.028417
		-1.28688	0.028417
		-1.28688	0.155995
		-1.28688	0.131917
		-1.28688	0.286452
		-1.28688	0.012216
		-1.28688	0.160082
		-1.28096	0.118064
		-1.28096	0.001014
		-1.28096	0.105939
		-1.28096	0.022623
		-1.27501	0.006322
		-1.27501	0.023749
		-1.26903	0.0033
		-1.26903	0.044857
		-1.26903	0.056994
		-1.26903	0.011909
		-1.26903	0.004541
		-1.26903	0.772292
		-1.26903	0.020812
		-1.26303	0.087534
		-1.26303	0.018327
		-1.26303	0.005676
		-1.26303	0.002004
		-1.26303	0.167422
		-1.26303	0.135921
		-1.26303	0.075043
		-1.26303	0.072791
		-1.25701	0.13714
		-1.25701	0.000389
		-1.25701	0.004947
		-1.25701	0.436247
		-1.25701	0.002113
		-1.25096	0.00533
		-1.25096	0.020232
		-1.25096	0.020232
		-1.25096	0.051201
		-1.25096	0.008205
		-1.25096	0.117714
		-1.25096	0.018195
		-1.25096	0.007535
		-1.25096	0.003667
		-1.25096	0.063706
		-1.24489	0.072741
		-1.24489	0.209067
		-1.24489	0.069828
		-1.24489	0.368445
		-1.24489	0.080522
		-1.24489	0.178768
		-1.24489	0.01849
		-1.24489	0.025254
		-1.24489	0.032064
		-1.24489	0.001283
		-1.24489	0.025261
		-1.24489	0.155775
		-1.23879	0.009865
		-1.23879	0.068285
		-1.23879	0.057977
		-1.23879	0.107735
		-1.23879	0.031489
		-1.23879	0.199332
		-1.23879	0.015329
		-1.23879	0.115077
		-1.23266	0.026469
		-1.23266	0.009136
		-1.23266	0.003901
		-1.23266	0.01906
		-1.22651	0.211854
		-1.22651	0.299296
		-1.22651	0.001763
		-1.22651	0.003363
		-1.22651	0.026747
		-1.22651	3.7e-05
		-1.22033	0.188264
		-1.22033	0.154979
		-1.22033	0.059408
		-1.22033	0.206243
		-1.21412	0.001564
		-1.21412	0.047212
		-1.21412	0.076009
		-1.21412	0.234021
		-1.21412	0.7198
		-1.21412	6.3e-05
		-1.21412	0.016818
		-1.21412	0.215843
		-1.21412	0.072268
		-1.21412	0.116952
		-1.21412	0.00109
		-1.20789	0.065303
		-1.20789	0.003228
		-1.20789	0.000364
		-1.20789	0.038918
		-1.20789	4.8e-05
		-1.20789	0.060668
		-1.20789	0.005546
		-1.20163	0.013972
		-1.20163	0.028443
		-1.20163	0.245112
		-1.20163	0.041131
		-1.20163	0.000985
		-1.20163	0.001334
		-1.20163	0.006674
		-1.20163	0.037877
		-1.19535	0.021825
		-1.19535	0.021825
		-1.19535	0.340983
		-1.19535	0.440244
		-1.19535	0.001657
		-1.19535	0.030905
		-1.19535	0.0143
		-1.19535	0.039732
		-1.19535	0.108232
		-1.19535	0.000708
		-1.18903	0.126463
		-1.18903	0.043122
		-1.18903	0.023479
		-1.18903	0.129509
		-1.18903	0.093741
		-1.18903	0.030577
		-1.18903	0.308368
		-1.18903	0.096762
		-1.18903	0.195422
		-1.18269	0.009783
		-1.18269	0.741244
		-1.18269	0.030583
		-1.18269	0.017695
		-1.18269	0.013739
		-1.18269	0.65412
		-1.17632	0.164567
		-1.17632	0.03547
		-1.17632	0.021169
		-1.17632	0.021169
		-1.17632	0.0046
		-1.17632	0.143039
		-1.17632	0.01008
		-1.17632	7.3e-05
		-1.17632	0.001682
		-1.17632	0.082966
		-1.17632	0.026701
		-1.17632	0.292681
		-1.17632	0.079108
		-1.16993	0.087376
		-1.16993	0.034843
		-1.16993	0.006546
		-1.16993	0.013544
		-1.16993	0.387303
		-1.16993	0.115641
		-1.16993	0.019368
		-1.16993	0.049503
		-1.16993	0.076689
		-1.1635	0.037763
		-1.1635	0.063565
		-1.1635	0.000607
		-1.1635	0.228697
		-1.1635	0.136387
		-1.1635	0.012421
		-1.1635	0.077931
		-1.1635	0.030053
		-1.1635	0.138859
		-1.1635	0.00242
		-1.1635	0.101194
		-1.1635	0.177132
		-1.1635	0.624534
		-1.15704	0.002184
		-1.15704	0.004758
		-1.15704	0.038096
		-1.15704	0.019811
		-1.15704	0.0731
		-1.15704	0.251393
		-1.15704	0.019098
		-1.15704	0.20002
		-1.15704	0.045067
		-1.15704	0.005255
		-1.15704	0.096137
		-1.15704	0.022901
		-1.15056	0.026793
		-1.15056	0.096899
		-1.15056	0.097473
		-1.15056	0.118693
		-1.15056	0.00649
		-1.15056	0.042585
		-1.15056	0.051652
		-1.15056	0.00939
		-1.15056	0.011213
		-1.15056	0.347695
		-1.15056	0.329427
		-1.15056	0.007241
		-1.15056	0.008959
		-1.15056	0.366385
		-1.15056	0.005397
		-1.15056	0.058708
		-1.15056	0.436168
		-1.14405	0.029493
		-1.14405	0.096485
		-1.14405	0.381022
		-1.14405	0.000354
		-1.14405	0.00666
		-1.14405	0.15061
		-1.14405	0.057866
		-1.14405	0.011138
		-1.14405	0.040958
		-1.1375	0.018993
		-1.1375	0.056553
		-1.1375	0.004499
		-1.1375	0.026785
		-1.1375	0.029897
		-1.1375	0.263474
		-1.1375	0.004939
		-1.1375	0.054756
		-1.1375	0.090898
		-1.1375	0.032082
		-1.13093	0.143542
		-1.13093	0.508104
		-1.13093	0.112171
		-1.13093	0.143593
		-1.13093	0.02631
		-1.13093	0.076116
		-1.13093	0.054859
		-1.13093	0.102693
		-1.13093	0.019569
		-1.13093	0.037718
		-1.13093	0.001584
		-1.13093	0.022816
		-1.13093	0.016563
		-1.12433	0.031554
		-1.12433	0.011571
		-1.12433	0.079405
		-1.12433	0.001028
		-1.12433	0.001028
		-1.12433	0.056391
		-1.12433	0.00162
		-1.12433	0.021455
		-1.12433	0.009227
		-1.12433	0.182145
		-1.12433	0.064513
		-1.12433	0.064513
		-1.12433	0.014381
		-1.12433	0.001618
		-1.12433	0.002373
		-1.12433	0.108642
		-1.1177	0.094324
		-1.1177	0.108101
		-1.1177	0.156133
		-1.1177	0.018741
		-1.1177	0.02469
		-1.1177	0.088925
		-1.1177	0.001637
		-1.1177	0.027521
		-1.11103	0.194179
		-1.11103	0.04724
		-1.11103	0.027013
		-1.11103	0.066587
		-1.11103	0.00485
		-1.11103	0.00436
		-1.11103	0.561341
		-1.11103	1.9e-05
		-1.11103	0.024582
		-1.11103	0.224246
		-1.11103	0.001339
		-1.11103	0.076557
		-1.10434	0.274489
		-1.10434	0.020701
		-1.10434	0.013741
		-1.10434	0.185539
		-1.10434	0.029753
		-1.10434	0.001695
		-1.10434	0.015683
		-1.10434	0.214444
		-1.10434	0.121848
		-1.10434	0.017867
		-1.10434	0.007789
		-1.10434	0.000467
		-1.10434	0.014487
		-1.09761	0.143851
		-1.09761	0.143851
		-1.09761	0.015855
		-1.09761	0.334315
		-1.09761	0.002578
		-1.09761	0.269486
		-1.09761	0.00152
		-1.09761	0.018082
		-1.09761	0.008391
		-1.09761	0.095739
		-1.09761	0.242459
		-1.09761	0.009509
		-1.09761	0.274048
		-1.09085	0.050139
		-1.09085	0.003055
		-1.09085	0.05393
		-1.09085	0.031378
		-1.09085	0.327668
		-1.09085	0.002602
		-1.09085	0.002602
		-1.09085	0.01389
		-1.09085	0.67936
		-1.09085	0.206149
		-1.09085	0.001655
		-1.09085	0.001295
		-1.09085	0.0508
		-1.08406	0.013189
		-1.08406	0.023282
		-1.08406	0.017703
		-1.08406	0.096892
		-1.08406	0.007434
		-1.08406	0.588297
		-1.08406	0.067008
		-1.08406	0.036846
		-1.07724	0.124753
		-1.07724	0.124753
		-1.07724	0.176939
		-1.07724	0.017865
		-1.07724	0.014751
		-1.07724	0.041114
		-1.07724	0.027594
		-1.07724	0.028228
		-1.07724	0.006131
		-1.07724	0.001227
		-1.07724	0.052793
		-1.07039	0.003255
		-1.07039	0.027197
		-1.07039	0.108256
		-1.07039	0.306792
		-1.07039	0.167498
		-1.07039	0.009864
		-1.07039	0.064615
		-1.07039	0.208357
		-1.0635	0.82954
		-1.0635	0.034798
		-1.0635	0.088818
		-1.0635	0.184769
		-1.0635	0.031486
		-1.0635	0.047097
		-1.0635	0.490541
		-1.0635	0.006153
		-1.0635	0.032053
		-1.0635	0.112674
		-1.0635	0.631384
		-1.0635	0.167949
		-1.0635	0.098259
		-1.0635	0.038388
		-1.0635	0.123396
		-1.0635	0.304273
		-1.0635	0.022229
		-1.0635	0.009826
		-1.05658	0.158863
		-1.05658	0.075195
		-1.05658	0.319568
		-1.05658	0.071818
		-1.05658	0.049051
		-1.05658	0.008991
		-1.05658	0.157567
		-1.05658	0.013006
		-1.05658	0.426556
		-1.05658	0.219291
		-1.05658	0.055455
		-1.05658	0.001464
		-1.05658	0.006986
		-1.05658	0.5264
		-1.05658	0.029681
		-1.05658	0.039068
		-1.05658	0.589502
		-1.04963	0.405771
		-1.04963	0.034837
		-1.04963	0.347274
		-1.04963	0.006379
		-1.04963	0.092025
		-1.04963	0.088258
		-1.04963	0.030847
		-1.04963	0.168782
		-1.04963	0.095996
		-1.04963	0.002537
		-1.04963	0.027681
		-1.04963	0.000365
		-1.04963	0.026125
		-1.04963	0.003276
		-1.04963	0.020048
		-1.04963	0.016258
		-1.04963	0.158694
		-1.04963	0.000797
		-1.04264	0.047398
		-1.04264	0.067095
		-1.04264	0.369619
		-1.04264	0.058512
		-1.04264	0.405553
		-1.04264	0.556432
		-1.04264	0.036576
		-1.04264	0.118318
		-1.04264	0.072315
		-1.04264	0.002183
		-1.04264	0.037112
		-1.04264	0.203047
		-1.04264	0.111886
		-1.04264	0.063077
		-1.04264	0.112248
		-1.04264	0.007843
		-1.04264	0.006978
		-1.04264	0.007819
		-1.04264	0.021696
		-1.04264	0.488007
		-1.04264	0.345525
		-1.04264	0.008291
		-1.03562	0.077599
		-1.03562	0.196972
		-1.03562	0.312521
		-1.03562	0.006519
		-1.03562	0.037991
		-1.03562	0.100538
		-1.03562	0.013517
		-1.03562	0.040973
		-1.03562	0.175766
		-1.03562	0.125216
		-1.03562	0.67655
		-1.02857	0.129676
		-1.02857	0.147478
		-1.02857	0.028191
		-1.02857	0.003234
		-1.02857	0.005246
		-1.02857	0.00298
		-1.02857	0.025389
		-1.02857	0.000154
		-1.02857	0.037514
		-1.02857	0.010963
		-1.02857	0.091959
		-1.02857	0.198484
		-1.02857	0.082526
		-1.02857	0.547973
		-1.02148	0.030042
		-1.02148	0.218179
		-1.02148	0.004609
		-1.02148	0.005005
		-1.02148	0.005978
		-1.02148	0.032322
		-1.02148	0.026308
		-1.02148	0.055473
		-1.02148	0.030526
		-1.02148	0.028339
		-1.02148	0.01295
		-1.02148	0.010444
		-1.02148	0.009623
		-1.02148	0.156639
		-1.02148	0.045029
		-1.01436	0.032018
		-1.01436	0.066413
		-1.01436	0.226858
		-1.01436	0.00125
		-1.01436	0.085064
		-1.01436	0.274195
		-1.01436	0.008019
		-1.01436	0.208531
		-1.01436	0.00443
		-1.01436	0.055536
		-1.01436	8e-06
		-1.01436	0.252226
		-1.01436	0.157903
		-1.01436	0.585564
		-1.01436	0.270125
		-1.01436	0.009045
		-1.0072	0.163033
		-1.0072	0.163033
		-1.0072	0.061746
		-1.0072	0.210239
		-1.0072	0.689346
		-1.0072	0.094732
		-1.0072	0.030203
		-1.0072	0.06025
		-1.0072	0.136486
		-1.0072	0.031679
		-1.0072	0.055019
		-1.0072	0.002749
		-1.0072	0.034878
		-1.0072	0.000965
		-1.0072	0.020535
		-1.0072	0.008014
		-1.0072	0.008014
		-1.0072	0.779065
		-1	0.10891
		-1	0.038402
		-1	0.044015
		-1	0.194211
		-1	0.122821
		-1	0.193396
		-1	0.00916
		-1	0.012163
		-1	0.154106
		-1	0.007649
		-1	0.02709
		-1	0.014279
		-1	0.010245
		-1	0.002548
		-1	0.041296
		-1	0.070059
		-1	0.08973
		-1	0.128805
		-1	0.009444
		-1	0.042252
		-1	0.011471
		-0.99277	0.047996
		-0.99277	0.109555
		-0.99277	0.961776
		-0.99277	0.065041
		-0.99277	0.272181
		-0.99277	0.122682
		-0.99277	0.000471
		-0.99277	0.99777
		-0.99277	0.258947
		-0.99277	0.455033
		-0.9855	0.120983
		-0.9855	0.052135
		-0.9855	0.113763
		-0.9855	0.00348
		-0.9855	0.041745
		-0.9855	0.005137
		-0.9855	0.01344
		-0.9855	0.006588
		-0.9855	0.003963
		-0.9855	0.03043
		-0.9782	0.029169
		-0.9782	0.024917
		-0.9782	0.078859
		-0.9782	0.131796
		-0.9782	0.057203
		-0.9782	0.675427
		-0.9782	0.241814
		-0.9782	0.015236
		-0.9782	0.069775
		-0.9782	0.043994
		-0.9782	0.012568
		-0.9782	0.02901
		-0.9782	0.027231
		-0.9782	0.005161
		-0.9782	0.001252
		-0.9782	0.255864
		-0.9782	0.01002
		-0.9782	0.132537
		-0.9782	0.118421
		-0.9782	0.004666
		-0.9782	0.194515
		-0.9782	0.01002
		-0.9782	0.030037
		-0.9782	0.215671
		-0.97085	0.136719
		-0.97085	0.018645
		-0.97085	0.105915
		-0.97085	0.211944
		-0.97085	0.022872
		-0.97085	0.076204
		-0.97085	0.428571
		-0.97085	0.043064
		-0.97085	0.021182
		-0.97085	0.00429
		-0.97085	0.005033
		-0.97085	0.009632
		-0.97085	0.20161
		-0.97085	0.449685
		-0.97085	0.011039
		-0.97085	0.042827
		-0.97085	1.3e-05
		-0.97085	0.013981
		-0.97085	0.196618
		-0.97085	0.022693
		-0.97085	0.922729
		-0.96347	0.26366
		-0.96347	0.026788
		-0.96347	0.131659
		-0.96347	0.131659
		-0.96347	0.113353
		-0.96347	0.021699
		-0.96347	0.150722
		-0.96347	0.65067
		-0.96347	0.029886
		-0.96347	0.052921
		-0.96347	0.036791
		-0.96347	0.005499
		-0.96347	0.266808
		-0.96347	0.001205
		-0.96347	0.026128
		-0.96347	0.003956
		-0.96347	0.030026
		-0.96347	0.006517
		-0.96347	0.216669
		-0.96347	0.147869
		-0.96347	0.08463
		-0.96347	0.215596
		-0.96347	0.41133
		-0.96347	0.119812
		-0.96347	0.180833
		-0.95606	0.234598
		-0.95606	0.024479
		-0.95606	0.046496
		-0.95606	0.062033
		-0.95606	0.128158
		-0.95606	0.010438
		-0.95606	0.051082
		-0.95606	0.78425
		-0.95606	0.035501
		-0.95606	0.005453
		-0.95606	0.036581
		-0.95606	0.095518
		-0.9486	0.15053
		-0.9486	0.056648
		-0.9486	0.074705
		-0.9486	0.025726
		-0.9486	0.052535
		-0.9486	0.052535
		-0.9486	0.011883
		-0.9486	0.011883
		-0.9486	0.079426
		-0.9486	0.006077
		-0.9486	0.490131
		-0.9486	0.184462
		-0.9486	0.130099
		-0.9486	0.006523
		-0.9486	0.224623
		-0.9486	0.116341
		-0.9486	0.558146
		-0.9486	0.000743
		-0.9486	0.001255
		-0.9486	0.025084
		-0.9486	0.252706
		-0.9486	0.353634
		-0.9486	0.313684
		-0.9486	0.42683
		-0.94111	0.166214
		-0.94111	0.112125
		-0.94111	0.078146
		-0.94111	0.340778
		-0.94111	0.026392
		-0.94111	0.005808
		-0.94111	0.142281
		-0.94111	0.054239
		-0.94111	0.062732
		-0.94111	0.390539
		-0.94111	0.048775
		-0.94111	0.048762
		-0.94111	0.182439
		-0.94111	0.093892
		-0.94111	0.110779
		-0.94111	0.013507
		-0.94111	0.002479
		-0.94111	0.000104
		-0.94111	0.087688
		-0.94111	0.015573
		-0.94111	0.070271
		-0.94111	0.06263
		-0.94111	0.150707
		-0.94111	0.045088
		-0.93357	0.196836
		-0.93357	0.000926
		-0.93357	0.0632
		-0.93357	0.182762
		-0.93357	0.012054
		-0.93357	0.00094
		-0.93357	0.006277
		-0.93357	0.094405
		-0.93357	0.083995
		-0.93357	0.087517
		-0.93357	0.013574
		-0.93357	0.006872
		-0.93357	0.068239
		-0.93357	0.467132
		-0.93357	0.058743
		-0.93357	0.118213
		-0.93357	0.001445
		-0.926	0.009922
		-0.926	0.109197
		-0.926	0.039378
		-0.926	0.004703
		-0.926	4.5e-05
		-0.926	0.042622
		-0.926	0.142848
		-0.926	0.028565
		-0.926	0.285171
		-0.926	0.010331
		-0.926	0.003886
		-0.926	0.048697
		-0.926	0.048697
		-0.926	0.048697
		-0.926	0.048697
		-0.926	0.00163
		-0.926	0.213942
		-0.926	5.9e-05
		-0.91839	0.063391
		-0.91839	0.002471
		-0.91839	0.002471
		-0.91839	0.178761
		-0.91839	0.019949
		-0.91839	0.033995
		-0.91839	0.057096
		-0.91839	0.027287
		-0.91839	0.061454
		-0.91839	0.212784
		-0.91839	0.00894
		-0.91839	0.000137
		-0.91839	0.020534
		-0.91839	0.00225
		-0.91839	0.073905
		-0.91839	0.104321
		-0.91839	0.097993
		-0.91839	0.083417
		-0.91839	0.001729
		-0.91839	0.237126
		-0.91839	0.006754
		-0.91839	1.5e-05
		-0.91839	0.258362
		-0.91839	0.258362
		-0.91839	0.370953
		-0.91073	0.026089
		-0.91073	0.031454
		-0.91073	0.067732
		-0.91073	0.081666
		-0.91073	0.209336
		-0.91073	0.209336
		-0.91073	0.056176
		-0.91073	0.305554
		-0.91073	0.002719
		-0.91073	0.002719
		-0.91073	0.118381
		-0.91073	0.020779
		-0.91073	0.104323
		-0.91073	0.53438
		-0.91073	0.001248
		-0.91073	0.095908
		-0.91073	0.209546
		-0.91073	0.399329
		-0.91073	0.121911
		-0.91073	0.013469
		-0.91073	0.002566
		-0.91073	0.043489
		-0.91073	0.006722
		-0.91073	0.008863
		-0.91073	0.000112
		-0.91073	0.014828
		-0.91073	0.004041
		-0.91073	0.207314
		-0.91073	0.009407
		-0.91073	0.01878
		-0.91073	0.026305
		-0.91073	0.003861
		-0.91073	0.035105
		-0.90304	0.248441
		-0.90304	0.446317
		-0.90304	0.086399
		-0.90304	0.02355
		-0.90304	0.000749
		-0.90304	0.001186
		-0.90304	0.020349
		-0.90304	0.000417
		-0.90304	0.214306
		-0.90304	0.079829
		-0.90304	0.01618
		-0.90304	0.312793
		-0.90304	0.423895
		-0.90304	0.356976
		-0.90304	0.118754
		-0.90304	0.210007
		-0.90304	0.011188
		-0.8953	0.082552
		-0.8953	0.082552
		-0.8953	0.010863
		-0.8953	0.14889
		-0.8953	0.073278
		-0.8953	0.11039
		-0.8953	0.034298
		-0.8953	0.023745
		-0.8953	0.007746
		-0.8953	0.483502
		-0.8953	0.081546
		-0.8953	0.082019
		-0.8953	0.012116
		-0.8953	0.055309
		-0.8953	0.000901
		-0.8953	0.255821
		-0.8953	0.130496
		-0.8953	0.012567
		-0.8953	0.126326
		-0.8953	0.00271
		-0.8953	0.092481
		-0.8953	0.079406
		-0.8953	0.035689
		-0.8953	0.126326
		-0.8953	0.023885
		-0.8953	0.053716
		-0.8953	0.013052
		-0.8953	0.077425
		-0.88753	0.066985
		-0.88753	0.099896
		-0.88753	0.23092
		-0.88753	0.037554
		-0.88753	0.032404
		-0.88753	0.297376
		-0.88753	0.369254
		-0.88753	0.181821
		-0.88753	0.034986
		-0.88753	0.082028
		-0.88753	0.009274
		-0.88753	0.065712
		-0.88753	0.211197
		-0.88753	0.130438
		-0.88753	0.33451
		-0.88753	0.020053
		-0.88753	0.101927
		-0.88753	0.169619
		-0.88753	0.060895
		-0.88753	0.006808
		-0.88753	0.013234
		-0.88753	0.148029
		-0.88753	0.139557
		-0.88753	0.449872
		-0.87971	0.183113
		-0.87971	0.129917
		-0.87971	0.129917
		-0.87971	0.131947
		-0.87971	0.031573
		-0.87971	0.118999
		-0.87971	0.051366
		-0.87971	0.194665
		-0.87971	0.032575
		-0.87971	0.049569
		-0.87971	0.008241
		-0.87971	0.022311
		-0.87971	0.000313
		-0.87971	0.122142
		-0.87971	0.029921
		-0.87971	0.14642
		-0.87971	0.006025
		-0.87971	0.090529
		-0.87971	0.00328
		-0.87971	0.013852
		-0.87971	0.103632
		-0.87971	0.001578
		-0.87971	0.022185
		-0.87971	0.009995
		-0.87971	0.025717
		-0.87971	0.07738
		-0.87971	0.09434
		-0.87184	0.588538
		-0.87184	0.026958
		-0.87184	0.032268
		-0.87184	0.106695
		-0.87184	0.460087
		-0.87184	0.367116
		-0.87184	0.017735
		-0.87184	0.157449
		-0.87184	0.181696
		-0.87184	0.017735
		-0.87184	0.019528
		-0.87184	0.136222
		-0.87184	0.074172
		-0.87184	0.206826
		-0.87184	0.002208
		-0.87184	0.043774
		-0.87184	0.150064
		-0.87184	0.003911
		-0.87184	0.026814
		-0.87184	0.029835
		-0.87184	0.040884
		-0.87184	0.005913
		-0.87184	0.023086
		-0.87184	0.483808
		-0.87184	0.00014
		-0.86394	0.031287
		-0.86394	0.023309
		-0.86394	0.135136
		-0.86394	0.098081
		-0.86394	0.553384
		-0.86394	0.022665
		-0.86394	0.18511
		-0.86394	0.001759
		-0.86394	0.117943
		-0.86394	0.05466
		-0.86394	0.13767
		-0.86394	0.084763
		-0.86394	0.006489
		-0.86394	0.050551
		-0.86394	0.109328
		-0.86394	0.242458
		-0.86394	0.58178
		-0.86394	0.059084
		-0.86394	0.024737
		-0.86394	0.052074
		-0.86394	0.0617
		-0.86394	0.013129
		-0.86394	0.003596
		-0.86394	0.071098
		-0.86394	0.038108
		-0.86394	0.169738
		-0.86394	0.000308
		-0.86394	0.009136
		-0.86394	0.075101
		-0.86394	0.015921
		-0.86394	0.033062
		-0.86394	0.019394
		-0.86394	0.167832
		-0.86394	0.012418
		-0.86394	0.001854
		-0.86394	0.0144
		-0.85599	0.182148
		-0.85599	0.114717
		-0.85599	0.196647
		-0.85599	0.196647
		-0.85599	0.191032
		-0.85599	0.071357
		-0.85599	0.089511
		-0.85599	0.126635
		-0.85599	0.058745
		-0.85599	0.0695
		-0.85599	0.019325
		-0.85599	0.215213
		-0.85599	0.004189
		-0.85599	0.355376
		-0.85599	0.001853
		-0.85599	0.029449
		-0.85599	0.528888
		-0.85599	0.001096
		-0.85599	0.120127
		-0.85599	0.006026
		-0.85599	0.000362
		-0.85599	0.000284
		-0.85599	0.035975
		-0.85599	0.064405
		-0.85599	0.059542
		-0.85599	0.051907
		-0.85599	0.000792
		-0.85599	0.321741
		-0.85599	0.002853
		-0.85599	0.006349
		-0.85599	0.000917
		-0.85599	0.106349
		-0.85599	0.004189
		-0.85599	0.05647
		-0.848	0.050745
		-0.848	0.170889
		-0.848	0.15317
		-0.848	0.182683
		-0.848	0.750728
		-0.848	0.182683
		-0.848	0.018407
		-0.848	0.047669
		-0.848	0.010911
		-0.848	0.212413
		-0.848	0.001576
		-0.848	0.12011
		-0.848	0.045366
		-0.848	0.283585
		-0.848	0.001288
		-0.848	0.282137
		-0.848	0.002321
		-0.848	0.208203
		-0.848	0.409134
		-0.848	0.111748
		-0.848	0.010166
		-0.848	0.006512
		-0.848	0.089121
		-0.848	0.001453
		-0.848	0.04979
		-0.848	0.02167
		-0.848	0.173906
		-0.848	0.071931
		-0.848	0.512776
		-0.848	0.265429
		-0.848	0.020226
		-0.848	0.000276
		-0.848	0.008487
		-0.848	0.000529
		-0.848	0.265429
		-0.848	0.029273
		-0.848	0.016472
		-0.848	0.009786
		-0.848	0.133208
		-0.83996	0.052324
		-0.83996	0.048303
		-0.83996	0.054378
		-0.83996	0.303821
		-0.83996	0.147073
		-0.83996	0.367207
		-0.83996	0.084158
		-0.83996	0.016066
		-0.83996	0.015515
		-0.83996	0.027759
		-0.83996	0.007573
		-0.83996	0.066837
		-0.83996	0.532323
		-0.83996	0.003671
		-0.83996	0.104547
		-0.83996	0.009399
		-0.83996	0.43877
		-0.83996	0.024228
		-0.83996	0.097807
		-0.83996	0.011404
		-0.83996	0.000255
		-0.83996	0.007382
		-0.83996	0.012299
		-0.83996	0.124594
		-0.83996	0.003626
		-0.83996	0.019267
		-0.83996	0.039143
		-0.83996	0.000761
		-0.83996	0.16682
		-0.83996	0.11188
		-0.83996	0.189574
		-0.83188	0.077034
		-0.83188	0.507156
		-0.83188	0.048316
		-0.83188	0.218835
		-0.83188	0.033582
		-0.83188	0.053758
		-0.83188	0.000246
		-0.83188	0.162515
		-0.83188	0.044616
		-0.83188	0.079506
		-0.83188	0.138614
		-0.83188	0.064627
		-0.83188	0.002092
		-0.83188	0.149521
		-0.83188	0.062126
		-0.83188	0.023413
		-0.83188	0.119774
		-0.83188	0.001176
		-0.83188	0.054563
		-0.83188	0.087096
		-0.83188	0.237411
		-0.83188	0.224411
		-0.83188	0.000968
		-0.83188	0.011554
		-0.83188	0.000927
		-0.83188	0.299015
		-0.83188	0.088409
		-0.83188	0.038527
		-0.82375	0.143396
		-0.82375	0.037534
		-0.82375	0.432237
		-0.82375	0.057855
		-0.82375	0.091302
		-0.82375	0.336815
		-0.82375	0.006953
		-0.82375	0.34234
		-0.82375	0.028549
		-0.82375	0.000856
		-0.82375	0.001654
		-0.82375	0.32952
		-0.82375	0.038937
		-0.82375	0.000197
		-0.82375	0.255311
		-0.82375	0.014806
		-0.82375	0.000136
		-0.82375	0.034361
		-0.82375	0.230898
		-0.82375	0.000129
		-0.82375	0.01061
		-0.82375	0.008887
		-0.82375	0.082125
		-0.82375	0.014594
		-0.82375	0.2067
		-0.82375	0.273046
		-0.82375	0.028421
		-0.81558	0.074544
		-0.81558	0.213387
		-0.81558	0.101632
		-0.81558	0.338046
		-0.81558	0.042817
		-0.81558	0.114816
		-0.81558	0.172648
		-0.81558	0.62631
		-0.81558	0.122617
		-0.81558	0.236165
		-0.81558	0.189277
		-0.81558	0.070949
		-0.81558	0.016041
		-0.81558	0.025343
		-0.81558	0.010488
		-0.81558	0.001352
		-0.81558	0.059975
		-0.81558	0.033097
		-0.81558	0.081848
		-0.81558	0.501039
		-0.81558	0.000872
		-0.81558	0.000157
		-0.81558	0.019084
		-0.81558	0.001184
		-0.81558	0.020823
		-0.81558	0.130369
		-0.81558	0.035169
		-0.81558	0.074245
		-0.81558	0.007092
		-0.81558	0.242967
		-0.81558	0.31478
		-0.81558	0.065539
		-0.81558	0.025405
		-0.81558	0.508494
		-0.80735	0.061227
		-0.80735	0.452368
		-0.80735	0.290061
		-0.80735	0.007111
		-0.80735	0.125113
		-0.80735	0.300637
		-0.80735	0.164436
		-0.80735	0.536507
		-0.80735	0.108696
		-0.80735	0.106358
		-0.80735	0.014696
		-0.80735	0.011647
		-0.80735	0.459175
		-0.80735	0.301714
		-0.80735	0.004636
		-0.80735	0.025285
		-0.80735	0.877289
		-0.80735	0.11162
		-0.80735	0.019441
		-0.80735	0.088906
		-0.80735	0.056
		-0.80735	0.088906
		-0.80735	0.088906
		-0.80735	0.088906
		-0.80735	0.21645
		-0.80735	0.015013
		-0.80735	0.003173
		-0.80735	0.657572
		-0.80735	0.004632
		-0.80735	0.210244
		-0.80735	0.045324
		-0.80735	0.118881
		-0.79909	0.069199
		-0.79909	0.202457
		-0.79909	0.715396
		-0.79909	0.101545
		-0.79909	0.050744
		-0.79909	0.087318
		-0.79909	0.120486
		-0.79909	0.264672
		-0.79909	0.437993
		-0.79909	0.541256
		-0.79909	0.541256
		-0.79909	0.126084
		-0.79909	0.040717
		-0.79909	0.026282
		-0.79909	0.003744
		-0.79909	0.10429
		-0.79909	0.000569
		-0.79909	0.142407
		-0.79909	0.002593
		-0.79909	0.000265
		-0.79909	0.009158
		-0.79909	0.156271
		-0.79909	0.037381
		-0.79909	0.050561
		-0.79909	0.000787
		-0.79909	0.003769
		-0.79909	0.012863
		-0.79909	0.090488
		-0.79909	0.151158
		-0.79909	0.00406
		-0.79909	0.004537
		-0.79909	0.088607
		-0.79909	0.281575
		-0.79909	0.606767
		-0.79077	0.05968
		-0.79077	0.056229
		-0.79077	0.029086
		-0.79077	0.165065
		-0.79077	0.126444
		-0.79077	0.508732
		-0.79077	0.086361
		-0.79077	0.289037
		-0.79077	0.098807
		-0.79077	0.030915
		-0.79077	0.072418
		-0.79077	0.019754
		-0.79077	0.115653
		-0.79077	0.334373
		-0.79077	0.450477
		-0.79077	0.000305
		-0.79077	0.011841
		-0.79077	0.026408
		-0.79077	0.330061
		-0.79077	0.123795
		-0.79077	0.266956
		-0.79077	0.001641
		-0.79077	0.010554
		-0.79077	0.012067
		-0.79077	0.023263
		-0.79077	0.055671
		-0.79077	0.178572
		-0.79077	0.178572
		-0.79077	0.011306
		-0.79077	0.105155
		-0.79077	0.034107
		-0.79077	0.022078
		-0.79077	0.040043
		-0.79077	0.066152
		-0.79077	0.036267
		-0.79077	0.197865
		-0.79077	0.51065
		-0.79077	0.166424
		-0.79077	0.033928
		-0.78241	0.015025
		-0.78241	0.059083
		-0.78241	0.28644
		-0.78241	0.127075
		-0.78241	0.059339
		-0.78241	0.110499
		-0.78241	0.365041
		-0.78241	0.585429
		-0.78241	0.109249
		-0.78241	0.073432
		-0.78241	0.222608
		-0.78241	0.003824
		-0.78241	0.113075
		-0.78241	0.01486
		-0.78241	0.004907
		-0.78241	0.036479
		-0.78241	0.293767
		-0.78241	0.140511
		-0.78241	0.001159
		-0.78241	0.000133
		-0.78241	0.446433
		-0.78241	0.050777
		-0.78241	0.011381
		-0.78241	0.000201
		-0.78241	6.96e-07
		-0.78241	0.111183
		-0.78241	0.003348
		-0.78241	0.243833
		-0.78241	0.030455
		-0.78241	0.00803
		-0.78241	0.042642
		-0.78241	0.118913
		-0.78241	0.004539
		-0.78241	0.096706
		-0.78241	0.022357
		-0.78241	0.215436
		-0.78241	0.030081
		-0.78241	0.024222
		-0.78241	0.025933
		-0.78241	0.54602
		-0.78241	0.155259
		-0.78241	0.279272
		-0.78241	0.318482
		-0.774	0.464579
		-0.774	0.261112
		-0.774	0.00829
		-0.774	0.04193
		-0.774	0.311888
		-0.774	0.311888
		-0.774	0.044837
		-0.774	0.26501
		-0.774	0.649371
		-0.774	0.087815
		-0.774	0.378352
		-0.774	0.085032
		-0.774	0.103356
		-0.774	0.027502
		-0.774	0.285498
		-0.774	0.037572
		-0.774	0.264543
		-0.774	0.097613
		-0.774	0.075541
		-0.774	0.132337
		-0.774	0.214587
		-0.774	0.017923
		-0.774	0.519117
		-0.774	0.463598
		-0.774	0.425447
		-0.774	0.116606
		-0.774	0.009104
		-0.774	0.182499
		-0.774	0.08365
		-0.774	0.013816
		-0.774	0.012606
		-0.774	0.111064
		-0.774	0.011314
		-0.774	0.65356
		-0.774	0.145088
		-0.774	0.019559
		-0.774	0.043359
		-0.774	3.9e-05
		-0.774	0.013764
		-0.76553	0.251002
		-0.76553	0.086418
		-0.76553	0.086418
		-0.76553	0.403337
		-0.76553	0.467258
		-0.76553	0.033617
		-0.76553	0.114966
		-0.76553	0.090047
		-0.76553	0.000729
		-0.76553	0.011582
		-0.76553	0.004563
		-0.76553	0.012762
		-0.76553	0.046076
		-0.76553	0.118112
		-0.76553	0.184586
		-0.76553	0.165533
		-0.76553	0.127944
		-0.76553	0.010021
		-0.76553	0.008863
		-0.76553	0.033743
		-0.76553	0.000484
		-0.76553	0.077
		-0.76553	0.00864
		-0.76553	0.004026
		-0.76553	0.13607
		-0.76553	0.004467
		-0.76553	0.039313
		-0.76553	0.082622
		-0.76553	0.048679
		-0.75702	0.181417
		-0.75702	0.052051
		-0.75702	0.404028
		-0.75702	0.137813
		-0.75702	0.169392
		-0.75702	0.077078
		-0.75702	0.039485
		-0.75702	0.220019
		-0.75702	0.009868
		-0.75702	0.076367
		-0.75702	0.004397
		-0.75702	0.002181
		-0.75702	0.019914
		-0.75702	0.000598
		-0.75702	0.029236
		-0.75702	0.009824
		-0.75702	0.00028
		-0.75702	0.062201
		-0.75702	0.129519
		-0.75702	0.007828
		-0.75702	0.019167
		-0.75702	0.02309
		-0.75702	0.030248
		-0.75702	0.24926
		-0.75702	0.022639
		-0.75702	0.005215
		-0.75702	0.076367
		-0.74846	0.074747
		-0.74846	0.222402
		-0.74846	0.045968
		-0.74846	0.004393
		-0.74846	0.050599
		-0.74846	0.006054
		-0.74846	0.053781
		-0.74846	0.222781
		-0.74846	0.019872
		-0.74846	0.116774
		-0.74846	0.027153
		-0.74846	0.000567
		-0.74846	0.018591
		-0.74846	0.341796
		-0.74846	0.010371
		-0.74846	0.067532
		-0.74846	0.05636
		-0.74846	0.360084
		-0.74846	0.013726
		-0.74846	0.008176
		-0.74846	0.138225
		-0.74846	0.037857
		-0.74846	0.000558
		-0.74846	0.064833
		-0.74846	0.021854
		-0.74846	0.11051
		-0.74846	0.002957
		-0.74846	0.073978
		-0.74846	0.244368
		-0.74846	1.1e-05
		-0.74846	0.031373
		-0.74846	0.014588
		-0.74846	0.374448
		-0.74846	0.005734
		-0.74846	0.247761
		-0.74846	0.093426
		-0.74846	0.011827
		-0.74846	0.125702
		-0.74846	0.025274
		-0.73985	0.03484
		-0.73985	0.065501
		-0.73985	0.047848
		-0.73985	0.203978
		-0.73985	0.043103
		-0.73985	0.131719
		-0.73985	0.047121
		-0.73985	0.407066
		-0.73985	0.029323
		-0.73985	0.034878
		-0.73985	0.049305
		-0.73985	0.078603
		-0.73985	0.150593
		-0.73985	0.075164
		-0.73985	0.057043
		-0.73985	0.025802
		-0.73985	0.078359
		-0.73985	1.5e-05
		-0.73985	0.007109
		-0.73985	0.058968
		-0.73985	0.105786
		-0.73985	0.352273
		-0.73985	0.362767
		-0.73985	0.065171
		-0.73985	0.015139
		-0.73985	0.055122
		-0.73985	0.033619
		-0.73985	0.007568
		-0.73985	0.040115
[truncated: 51,624 more rows]

## Sheet: Fig 5
	Fig. 5b	WtWt	KiWt
		19.332	34.746
		13.209	26.176
		16.658	32.739
		18.216	28.775
		15.234	23.293
		19.539	24.775
		16.799
		15.307
		24.292
		Note - Each color represents a diferent animal.
	Fig. 5d	WtWt	KiWt	KiHt	KiKO
		493	430	428	466
		570	463	397	430
		480	396	550	413
		626	420	459	580
		600	405	450	452
		532	375	513
		475		367
		454
		Note - Each color represents a different animal.
	Fig. 5e	WtWt	KiWt	KiKO	KiHt
		1.07434	0.707988	0.639025	1.28187
		0.956035	0.600913	0.99572	1.45619
		0.912422	0.8006	0.654299	0.888309
		0.907046	0.86268	0.970822	0.791206
		0.726052	0.915186	0.674962	0.635368
		0.862875	0.857062	0.949386	0.978467
		0.773272	0.904125	0.896013	0.783516
		0.915422	0.961558	0.877141	1.05251
		0.753364	0.620896	0.964145
		1.07464	0.687033	1.00691
		1.25835	0.697573	0.608926
		0.787481	0.713293	0.844036
		0.886186	0.878443	0.782583
		0.887066	0.430126	0.818178
		0.907861	1.22547	0.997205
		1.23617	1.06424	1.01571
		1.42201	0.643412	1.65556
		0.993603	0.340765	1.43617
		1.6658	0.901877	1.50669
			0.575071	1.15278
		Note - All technical replicates were used for the statistical analyses.
		Each color represents a different animal. For each animal sample, a variable number of technical replicates have been performed.
	Fig. 5f	WtWt	KiWt	KiKo	KiHt
		0.83727	4.58764	4.01126	3.51325
		0.712377	7.81345	2.37162	1.68168
		1.21634	5.08559	2.30098	3.76619
		1.36226	5.34262	1.39993
		0.87175	4.15925	3.32798
		Note - Each color represents a different animal.
	Fig. 5g	WtWt	KiWt	KiKo	KiHt
		1.59293	0.864523	1.14993	1.14574
		1.01912	2.18063	0.685605	0.841445
		0.69915	0.449691	0.563043	0.933511
		0.688799	1.06859	0.778947	0.833438
		0.947431	1.1767	0.616585
		1.05257	1.14195
		Note - Each color represents a different animal.

## Sheet: Fig 6
	Fig. 6a	WtWt	KiKo	KiHt	KiWt		Fig. 6b	Note - The mass spectrometry proteomics data have been deposited to the ProteomeXchange Consortium via the PRIDE partner repository with the dataset identifier PXD011652.
		54.1714	44.0571	57.3	44.2429
		46.825	28.225	47.46	34.275
		50.5	35.625	58.92	33.9714
				47.8143
		Note - Each color represents an animal.
	Fig. 6c	ProteinGroups	Genes	ProteinDescriptions	Protein	KIWT.WTWT	KIWT.WTWT	KIWT.WTWT.	KIWT.WTWT.X..of.Ratios	KIWT.WTWT.X.	KIHT.WTWT.	KIHT.WTWT.	KIHT.WTWT.	KIHT.WTWT.	KIHT.WTWT.	KIKO.WTWT.	KIKO.WTWT.	KIKO.WTWT.	KIKO.WTWT.	KIKO.WTWT.
					Names	AVG.Log2.Ratio	Absolute.AVG.Log2.	Qvalue		.Unique.Total.Peptides	AVG.Log2.Ratio	Absolute.AVG.Log2.Ratio	Qvalue	X..of.Ratios	X..Unique.Total.Peptides	AVG.Log2.Ratio	Absolute.AVG.Log2.Ratio	Qvalue	X..of.Ratios	X..Unique.Total.Peptides
							Ratio
		Q02566	Myh6	Myosin-6	MYH6_MOUSE	5.47257	5.47257	5.99e-11	143	108	1.06385	1.06385	0.185087	104	108	2.92133	2.92133	0.464256	96	108
		P51667	Myl2	Myosin regulatory light chain 2, ventricular/cardiac muscle isoform	MLRV_MOUSE	4.74705	4.74705	0.0266249	21	13	0.435509	0.435509	0.367427	14	13	2.27184	2.27184	0.532185	10	13
		Q91Z83	Myh7	Myosin-7	MYH7_MOUSE	4.66681	4.66681	0.00094664	30	35	0.103607	0.103607	0.101625	14	35	-1.24217	1.24217	0.0149502	22	35
		P50752	Tnnt2	Troponin T, cardiac muscle	TNNT2_MOUSE	3.33864	3.33864	0.042849	16	19	0.215942	0.215942	0.469292	5	19	2.96461	2.96461	0.35627	9	19
		Q80UW2	Fbxo2	F-box only protein 2	FBX2_MOUSE	3.06921	3.06921	0.0347227	4	2	0.2756	0.2756	0.476347	4	2	0.45197	0.45197	0.364048	4	2
		P23927	Cryab	Alpha-crystallin B chain	CRYAB_MOUSE	3.01774	3.01774	7.49e-09	53	14	1.58648	1.58648	5.76e-07	43	14	2.05331	2.05331	3.44e-08	43	14
		Q6P8J7	Ckmt2	Creatine kinase S-type, mitochondrial	KCRS_MOUSE	2.01018	2.01018	0.0448362	17	18	-0.919731	0.91973	0.575634	15	18	0.051336	0.051336	0.00786839	14	18
		Q80YX1	Tnc	Tenascin	TENA_MOUSE	1.75653	1.75653	1.39e-20	110	49	2.05524	2.05524	4.7e-14	103	49	2.5539	2.5539	6.45e-24	98	49
		Q9R118	Htra1	Serine protease HTRA1	HTRA1_MOUSE	1.44698	1.44698	6.94e-17	74	20	1.18211	1.18211	3.51e-17	61	20	1.93936	1.93936	1.64e-17	61	20
		Q8VDD5	Myh9	Myosin-9	MYH9_MOUSE	1.33382	1.33382	2.94e-85	658	91	1.54622	1.54622	6.93e-96	595	91	1.58673	1.58673	9.6e-90	541	91
		P61290	Psme3	Proteasome activator complex subunit 3	PSME3_MOUSE	1.2669	1.2669	0.0263951	8	2	0.493083	0.493083	0.0508778	7	2	0.474336	0.474336	0.0856269	6	2
		P07214	Sparc	SPARC	SPRC_MOUSE	1.2591	1.2591	9.32e-09	40	8	0.685953	0.685953	2.15e-07	32	8	1.5817	1.5817	3.06e-10	31	8
		P29533	Vcam1	Vascular cell adhesion protein 1	VCAM1_MOUSE	1.22622	1.22622	4.65e-09	32	10	2.14388	2.14388	1.47e-09	26	10	1.56602	1.56602	5.08e-10	26	10
		Q5SX40	Myh1	Myosin-1	MYH1_MOUSE	1.14672	1.14672	9.26e-06	102	74	-0.505609	0.505608	0.429633	85	74	0.148556	0.148556	0.196242	61	74
		P31001	Des	Desmin	DESM_MOUSE	1.14335	1.14335	0.000155	167	34	-0.392596	0.392596	0.397818	143	34	-0.48294	0.48294	0.252548	138	34
		Q3V009	Tmed1	Transmembrane emp24 domain-containing protein 1	TMED1_MOUSE	1.12944	1.12944	0.0448633	4	1	0.854144	0.854144	0.0452513	3	1	1.22417	1.22417	0.0604268	3	1
		Q9JI91	Actn2	Alpha-actinin-2	ACTN2_MOUSE	1.12429	1.12429	9.64e-05	120	57	-0.179785	0.179785	0.370128	97	57	0.067101	0.067101	0.476784	110	57
		P15379	Cd44	CD44 antigen	CD44_MOUSE	1.10603	1.10603	0.0374409	7	3	0.426686	0.426686	0.230245	5	3	0.946519	0.946519	0.13895	5	3
		P20029	Hspa5	78 kDa glucose-regulated protein	GRP78_MOUSE	1.04841	1.04841	7.73e-21	252	30	1.07054	1.07054	8.04e-33	230	30	1.12554	1.12554	6.99e-30	209	30
		P29788	Vtn	Vitronectin	VTNC_MOUSE	0.998196	0.998196	0.00065321	44	12	0.964404	0.964404	3.97e-06	41	12	1.9046	1.9046	1.07e-09	36	12
		P29268	Ctgf	Connective tissue growth factor	CTGF_MOUSE	0.988738	0.988738	4.85e-06	17	5	1.29746	1.29746	5.72e-05	17	5	1.51727	1.51727	4.56e-05	15	5
		P39876	Timp3	Metalloproteinase inhibitor 3	TIMP3_MOUSE	0.961947	0.961947	0.00386916	17	3	0.620324	0.620324	0.0760292	13	3	1.23999	1.23999	0.00022033	13	3
		P07091	S100a4	Protein S100-A4	S10A4_MOUSE	0.938828	0.938828	2.3e-06	42	5	0.986771	0.986771	0.00141284	44	5	1.05218	1.05218	6.89e-05	38	5
		Q9Z1E4	Gys1	Glycogen [starch] synthase, muscle	GYS1_MOUSE	0.931187	0.931187	0.0107883	17	9	0.793695	0.793695	0.123772	15	9	0.227454	0.227454	0.403638	13	9
		Q6P5H2	Nes	Nestin	NEST_MOUSE	0.881202	0.881202	3.41e-15	161	44	1.02264	1.02264	1.69e-19	137	44	0.992463	0.992463	2.93e-15	137	44
		Q91YW3	Dnajc3	DnaJ homolog subfamily C member 3	DNJC3_MOUSE	0.861421	0.861421	0.00039691	27	9	0.96582	0.96582	5.06e-06	26	9	0.899805	0.899805	0.00074487	23	9
		Q9Z127	Slc7a5	Large neutral amino acids transporter small subunit 1	LAT1_MOUSE	0.82355	0.82355	0.0122619	7	2	0.784681	0.784681	0.227624	6	2	0.886207	0.886207	0.0664715	6	2
		P19788	Mgp	Matrix Gla protein	MGP_MOUSE	0.808471	0.808471	0.0043109	17	3	0.951746	0.951746	6.52e-05	15	3	1.10873	1.10873	0.00042598	14	3
		P63024	Vamp3	Vesicle-associated membrane protein 3	VAMP3_MOUSE	0.79629	0.79629	0.011254	10	1	0.678511	0.678511	0.0617866	8	1	0.324522	0.324522	0.181605	8	1
		Q02257	Jup	Junction plakoglobin	PLAK_MOUSE	0.782507	0.782507	1.86e-08	119	28	2.44112	2.44112	4.42e-14	111	28	-0.314339	0.314339	0.0267815	91	28
		Q07235	Serpine2	Glia-derived nexin	GDN_MOUSE	0.752571	0.752571	1.06e-09	83	17	0.546049	0.546049	8.12e-07	74	17	1.04303	1.04303	1.63e-19	71	17
		Q60847	Col12a1	Collagen alpha-1(XII) chain	COCA1_MOUSE	0.74833	0.74833	0.00483444	52	20	0.626323	0.626323	0.00031149	39	20	0.784466	0.784466	8.24e-05	42	20
		P26231	Ctnna1	Catenin alpha-1	CTNA1_MOUSE	0.746419	0.746419	0.00669374	36	13	0.25412	0.25412	0.235233	28	13	0.66635	0.66635	0.569336	28	13
		P48678	Lmna	Prelamin-A/C	LMNA_MOUSE	0.729578	0.729578	3.17e-31	558	65	0.730153	0.730153	2.41e-26	520	65	0.712051	0.712051	1.29e-44	461	65
		Q99K51	Pls3	Plastin-3	PLST_MOUSE	0.711731	0.711731	2.66e-12	245	33	0.644474	0.644474	3.46e-21	220	33	0.890932	0.890932	7.78e-19	204	33
		Q9DBS1	Tmem43	Transmembrane protein 43	TMM43_MOUSE	0.683108	0.683108	7.59e-12	98	15	0.579541	0.579541	1.53e-08	82	15	0.551268	0.551268	7.34e-12	80	15
		P21956	Mfge8	Lactadherin	MFGM_MOUSE	0.682564	0.682564	0.00029543	129	21	0.552954	0.552954	0.00194367	114	21	0.982711	0.982711	8.02e-16	111	21
		Q9D379	Ephx1	Epoxide hydrolase 1	HYEP_MOUSE	0.657703	0.657703	7.17e-12	164	24	0.646853	0.646853	3.33e-10	145	24	0.719029	0.719029	7.82e-17	136	24
		Q9D6Y1	Ccdc3	Coiled-coil domain-containing protein 3	CCDC3_MOUSE	0.650354	0.650354	0.00023389	22	4	1.08119	1.08119	0.00360909	18	4	0.917916	0.917916	0.0010853	18	4
		Q61282	Acan	Aggrecan core protein	PGCA_MOUSE	0.646267	0.646267	0.00014514	112	27	0.643615	0.643615	0.00360274	96	27	1.13416	1.13416	1.48e-14	93	27
		P08113	Hsp90b1	Endoplasmin	ENPL_MOUSE	0.644466	0.644466	4.92e-08	250	34	0.596314	0.596314	3.96e-06	228	34	0.698439	0.698439	2.32e-11	213	34
		Q6P8I4	Pcnp	PEST proteolytic signal-containing nuclear protein	PCNP_MOUSE	0.641836	0.641836	0.00024644	34	7	0.8421	0.8421	8.29e-05	33	7	0.735554	0.735554	2.6e-05	28	7
		Q9R0P6	Sec11a	Signal peptidase complex catalytic subunit SEC11A	SC11A_MOUSE	0.621673	0.621673	0.00211417	17	4	0.291377	0.291377	0.0865227	15	4	0.467998	0.467998	0.0354567	15	4
		P17047	Lamp2	Lysosome-associated membrane glycoprotein 2	LAMP2_MOUSE	0.620464	0.620464	0.00365374	19	4	0.830198	0.830198	0.00053199	17	4	0.794538	0.794538	6.05e-05	15	4
		Q8BH97	Rcn3	Reticulocalbin-3	RCN3_MOUSE	0.606172	0.606172	0.00194166	72	10	0.666576	0.666576	0.00743366	66	10	0.866965	0.866965	0.00027004	64	10
		O88693	Ugcg	Ceramide glucosyltransferase	CEGT_MOUSE	0.600168	0.600168	0.0252458	6	1	0.290736	0.290736	0.414541	6	1	0.659244	0.659244	0.0591159	5	1
		Q9D236	Htra3	Serine protease HTRA3	HTRA3_MOUSE	0.592923	0.592923	0.0459999	13	4	0.764172	0.764172	0.0122895	12	4	0.926301	0.926301	0.00176063	12	4
		P11276	Fn1	Fibronectin	FINC_MOUSE	0.586005	0.586005	1.18e-61	630	101	0.85595	0.85595	4.38e-63	579	101	1.16938	1.16938	4.05e-122	538	101
		Q9DBH5	Lman2	Vesicular integral-membrane protein VIP36	LMAN2_MOUSE	0.584259	0.584259	0.00719447	39	9	0.769842	0.769842	0.00027408	31	9	0.472756	0.472756	0.00033708	32	9
		Q80TS8	Sel1l3	Protein sel-1 homolog 3	SE1L3_MOUSE	-0.582091	0.582091	0.0402583	7	2	0.04947	0.04947	0.244042	5	2	-0.375941	0.375941	0.169633	4	2
		P21619	Lmnb2	Lamin-B2	LMNB2_MOUSE	-0.584401	0.584401	6.32e-09	68	17	-0.63489	0.63489	2.66e-13	66	17	-0.786695	0.786695	4.96e-15	58	17
		Q9Z0X4	Pde3a	cGMP-inhibited 3',5'-cyclic phosphodiesterase A	PDE3A_MOUSE	-0.58762	0.58762	0.0242832	24	6	-0.466768	0.466768	0.00984821	20	6	-1.3559	1.3559	0.00430641	22	6
		Q9Z0P4	Palm	Paralemmin-1	PALM_MOUSE	-0.589407	0.589407	0.00058102	57	11	0.12052	0.12052	0.0125124	55	11	-0.845777	0.845777	5.82e-08	48	11
		Q9CXR1	Dhrs7	Dehydrogenase/reductase SDR family member 7	DHRS7_MOUSE	-0.589694	0.589694	0.00821976	23	5	0.202434	0.202434	0.546171	21	5	-0.770396	0.770396	0.00153831	18	5
		P32261	Serpinc1	Antithrombin-III	ANT3_MOUSE	-0.592996	0.592996	0.013635	13	7	0.351326	0.351326	0.610356	13	7	0.276905	0.276905	0.00211961	18	7
		Q6R891	Ppp1r9b	Neurabin-2	NEB2_MOUSE	-0.599055	0.599055	0.0480717	18	5	-0.203334	0.203334	0.295306	15	5	-0.18342	0.18342	0.273628	13	5
		Q62318	Trim28	Transcription intermediary factor 1-beta	TIF1B_MOUSE	-0.600292	0.600292	0.00013271	50	10	-0.42603	0.42603	3.1e-06	43	10	-0.521578	0.521578	2.01e-05	42	10
		P97501	Fmo3	Dimethylaniline monooxygenase [N-oxide-forming] 3	FMO3_MOUSE	-0.605829	0.605829	1.22e-07	44	10	-0.670258	0.670258	5.34e-06	29	10	-1.05779	1.05779	6.88e-11	38	10
		Q3THE2	Myl12b	Myosin regulatory light chain 12B	ML12B_MOUSE	-0.606093	0.606093	2.99e-05	137	11	-0.852335	0.852335	3.18e-05	121	11	-0.689269	0.689269	9.86e-06	115	11
		Q9WUX5	Mrvi1	Protein MRVI1	MRVI1_MOUSE	-0.608222	0.608222	1.42e-08	81	15	-0.645368	0.645368	1.81e-06	72	15	-0.809829	0.809829	1.17e-11	71	15
		P97314	Csrp2	Cysteine and glycine-rich protein 2	CSRP2_MOUSE	-0.613137	0.613137	2.79e-08	98	11	-0.576138	0.576138	4.97e-05	89	11	-0.470925	0.470925	0.0813018	82	11
		Q3ULD5	Mccc2	Methylcrotonoyl-CoA carboxylase beta chain, mitochondrial	MCCB_MOUSE	-0.618071	0.618071	0.0134539	51	13	0.606421	0.606421	0.373255	49	13	-0.482151	0.482151	0.0505992	43	13
		P28654	Dcn	Decorin	PGS2_MOUSE	-0.621954	0.621954	9.6e-08	88	14	-0.653144	0.653144	5e-06	81	14	-0.497244	0.497244	3.29e-05	75	14
		Q61081	Cdc37	Hsp90 co-chaperone Cdc37	CDC37_MOUSE	-0.623816	0.623816	0.0269468	38	8	-0.260494	0.260494	0.0287688	32	8	-0.9073	0.9073	0.00308428	32	8
		P06728	Apoa4	Apolipoprotein A-IV	APOA4_MOUSE	-0.628461	0.628461	0.0483852	77	16	-0.337402	0.337402	0.383254	72	16	-0.717311	0.717311	0.198228	69	16
		Q8C8R3	Ank2	Ankyrin-2	ANK2_MOUSE	-0.628657	0.628657	0.0424602	16	4	-0.58744	0.58744	0.177531	12	4	-1.00683	1.00683	0.0662777	15	4
		P97447	Fhl1	Four and a half LIM domains protein 1	FHL1_MOUSE	-0.62866	0.62866	2.99e-08	68	9	-0.571959	0.571959	1.37e-09	59	9	-0.660533	0.660533	0.00012701	58	9
		Q8BZF8	Pgm5	Phosphoglucomutase-like protein 5	PGM5_MOUSE	-0.629129	0.629129	1.43e-12	258	31	-0.853183	0.853183	2.63e-24	233	31	-0.766414	0.766414	6.73e-22	218	31
		Q8BTM8	Flna	Filamin-A	FLNA_MOUSE	-0.630553	0.630553	2.31e-61	1444	148	-0.680503	0.680503	1.66e-80	1301	148	-0.6278	0.6278	1.12e-50	1218	148
		Q99PL5	Rrbp1	Ribosome-binding protein 1	RRBP1_MOUSE	-0.634961	0.634961	0.00059742	226	36	-0.0532723	0.0532724	1.23e-07	207	36	-0.016954	0.016954	2.65e-07	185	36
		Q03173	Enah	Protein enabled homolog	ENAH_MOUSE	-0.635914	0.635914	6.54e-07	100	18	-0.711597	0.711598	1.99e-09	93	18	-0.499832	0.499832	0.00174568	92	18
		Q9EPM5	Sync	Syncoilin	SYNCI_MOUSE	-0.642192	0.642192	0.0269816	13	3	-0.54341	0.54341	0.00701966	8	3	-0.441537	0.441537	0.0550965	10	3
		P84309	Adcy5	Adenylate cyclase type 5	ADCY5_MOUSE	-0.646683	0.646683	0.0314277	18	4	-0.736179	0.736179	0.00191053	16	4	-0.841508	0.841508	0.00802549	15	4
		P50396	Gdi1	Rab GDP dissociation inhibitor alpha	GDIA_MOUSE	-0.648315	0.648315	0.0455759	74	13	-0.38113	0.38113	0.0688608	62	13	-0.773868	0.773868	0.00049635	61	13
		O54865	Gucy1b3	Guanylate cyclase soluble subunit beta-1	GCYB1_MOUSE	-0.650074	0.650074	1.05e-10	47	12	-0.732934	0.732934	2.01e-09	44	12	-0.377348	0.377348	2.53e-07	36	12
		P97371	Psme1	Proteasome activator complex subunit 1	PSME1_MOUSE	-0.652205	0.652205	0.0092301	53	10	0.444079	0.444079	0.555313	46	10	-0.545302	0.545302	0.191918	45	10
		Q08091	Cnn1	Calponin-1	CNN1_MOUSE	-0.654108	0.654108	1.01e-10	171	18	-0.698439	0.698439	1.24e-06	160	18	-0.664829	0.664829	2.24e-06	147	18
		Q8BX02	Kank2	KN motif and ankyrin repeat domain-containing protein 2	KANK2_MOUSE	-0.656071	0.656071	3.42e-09	132	25	-0.605986	0.605986	2.19e-13	112	25	-0.789681	0.789681	1.65e-18	113	25
		P28474	Adh5	Alcohol dehydrogenase class-3	ADHX_MOUSE	-0.664084	0.664084	0.00135523	32	7	-0.361405	0.361405	0.00214656	30	7	-0.733989	0.73399	0.0198202	26	7
		P17751	Tpi1	Triosephosphate isomerase	TPIS_MOUSE	-0.664843	0.664843	0.00372624	104	14	-0.385856	0.385856	0.0548233	96	14	-0.748758	0.748758	2.31e-08	88	14
		A6H611	Mipep	Mitochondrial intermediate peptidase	MIPEP_MOUSE	-0.669893	0.669893	0.007918	24	4	-0.544595	0.544595	0.0163015	21	4	-0.963397	0.963397	0.00110662	20	4
		Q3TJD7	Pdlim7	PDZ and LIM domain protein 7	PDLI7_MOUSE	-0.669921	0.669921	1.78e-10	141	17	-0.623385	0.623385	1.73e-18	126	17	-0.743163	0.743163	3.33e-12	119	17
		Q9R0P5	Dstn	Destrin	DEST_MOUSE	-0.670596	0.670596	3.35e-05	111	12	-0.398655	0.398655	0.00024513	101	12	-0.750173	0.750173	0.0160738	94	12
		P97315	Csrp1	Cysteine and glycine-rich protein 1	CSRP1_MOUSE	-0.681856	0.681856	8.1e-07	96	12	-0.760171	0.760171	5.42e-07	92	12	-0.807712	0.807712	1.73e-07	86	12
		P35505	Fah	Fumarylacetoacetase	FAAA_MOUSE	-0.682189	0.682189	0.00121681	33	6	0.030543	0.030543	0.367924	32	6	-0.64242	0.64242	0.00424173	27	6
		Q8BU85	Msrb3	Methionine-R-sulfoxide reductase B3, mitochondrial	MSRB3_MOUSE	-0.685828	0.685828	0.00101447	33	6	-0.377972	0.377972	0.00056163	30	6	-0.487609	0.487609	4.41e-05	30	6
		Q8CGB6	Tns2	Tensin-2	TNS2_MOUSE	-0.699878	0.699878	1.19e-08	100	20	-0.555097	0.555097	5.91e-10	86	20	-0.852364	0.852364	1.51e-18	83	20
		P15327	Bpgm	Bisphosphoglycerate mutase	PMGE_MOUSE	-0.701575	0.701575	0.022806	11	5	0.272169	0.272169	0.426925	15	5	0.123576	0.123576	0.37959	10	5
		Q8VCR7	Abhd14b	Alpha/beta hydrolase domain-containing protein 14B	ABHEB_MOUSE	-0.705442	0.705442	0.0274269	24	6	0.857393	0.857393	0.213347	23	6	-0.81663	0.81663	0.241337	20	6
		P0C605	Prkg1	cGMP-dependent protein kinase 1	KGP1_MOUSE	-0.709126	0.709126	1.08e-06	50	10	-0.686524	0.686524	6.71e-12	42	10	-0.959631	0.959631	8.42e-12	42	10
		Q8VEE1	Lmcd1	LIM and cysteine-rich domains protein 1	LMCD1_MOUSE	-0.723941	0.723941	4.7e-17	158	18	-0.700208	0.700208	9.96e-19	146	18	-0.60186	0.60186	3.67e-10	137	18
		Q9DAW9	Cnn3	Calponin-3	CNN3_MOUSE	-0.72662	0.72662	1.41e-10	117	15	-0.73193	0.73193	4.26e-15	111	15	-0.689902	0.689902	1.2e-11	103	15
		Q91YE8	Synpo2	Synaptopodin-2	SYNP2_MOUSE	-0.72984	0.72984	2.54e-23	203	31	-0.804314	0.804314	5.05e-25	178	31	-0.819897	0.819897	1.06e-29	171	31
		Q9WTQ5	Akap12	A-kinase anchor protein 12	AKA12_MOUSE	-0.734192	0.734192	0.00383146	28	6	-0.0213151	0.0213151	0.0444377	25	6	-0.82841	0.82841	0.00039902	22	6
		O88492	Plin4	Perilipin-4	PLIN4_MOUSE	-0.734896	0.734896	6.56e-18	156	27	-0.730611	0.730611	2.84e-12	151	27	-0.784134	0.784134	6.56e-18	134	27
		Q8K4L3	Svil	Supervillin	SVIL_MOUSE	-0.746696	0.746696	7.58e-14	164	37	-0.594412	0.594412	1.9e-11	141	37	-0.818999	0.818999	3.02e-19	143	37
		P21812	Mcpt4	Mast cell protease 4	MCPT4_MOUSE	-0.74902	0.74902	0.00265376	19	5	-0.719702	0.719702	0.00410704	19	5	-0.742042	0.742042	0.00841067	17	5
		Q62523	Zyx	Zyxin	ZYX_MOUSE	-0.759349	0.759349	1.11e-16	153	19	-0.678963	0.678963	6.93e-23	149	19	-0.738254	0.738254	2.36e-20	134	19
		Q99KD5	Unc45a	Protein unc-45 homolog A	UN45A_MOUSE	-0.760884	0.760884	5.25e-12	63	14	-0.791565	0.791565	1.62e-09	55	14	-0.897794	0.897794	1.5e-12	55	14
		Q9D6Y7	Msra	Mitochondrial peptide methionine sulfoxide reductase	MSRA_MOUSE	-0.763714	0.763714	9.26e-06	39	8	-0.370702	0.370702	0.00891152	32	8	-0.901669	0.901669	0.00032346	31	8
		P15626	Gstm2	Glutathione S-transferase Mu 2	GSTM2_MOUSE	-0.764238	0.764238	4.45e-18	149	18	-0.800203	0.800203	2.68e-17	134	18	-0.832352	0.832352	8.77e-20	128	18
		Q8BG95	Ppp1r12b	Protein phosphatase 1 regulatory subunit 12B	MYPT2_MOUSE	-0.775732	0.775732	3.52e-06	52	7	-0.822625	0.822625	2.7e-09	47	7	-0.934356	0.934356	1.07e-07	43	7
		O88207	Col5a1	Collagen alpha-1(V) chain	CO5A1_MOUSE	-0.7805	0.7805	8.38e-05	78	10	-0.837296	0.837296	0.003242	72	10	-1.20588	1.20588	7.99e-07	65	10
		Q9QYC0	Add1	Alpha-adducin	ADDA_MOUSE	-0.790457	0.790457	0.00011296	44	8	-0.122778	0.122778	0.236898	42	8	-0.780357	0.780357	0.00163155	36	8
		P97822	Anp32e	Acidic leucine-rich nuclear phosphoprotein 32 family member E	AN32E_MOUSE	-0.794184	0.794184	0.0154818	14	3	-0.285714	0.285714	0.0723537	13	3	-1.36177	1.36177	0.0063522	14	3
		P47226	Tes	Testin	TES_MOUSE	-0.796115	0.796115	1.23e-07	52	10	-0.648262	0.648262	2.02e-08	47	10	-0.872673	0.872673	5.57e-13	46	10
		Q3URD3	Slmap	Sarcolemmal membrane-associated protein	SLMAP_MOUSE	-0.801965	0.801965	1.44e-19	142	25	-0.864574	0.864574	5.36e-23	138	25	-0.980494	0.980494	8.98e-23	124	25
		Q9Z0U1	Tjp2	Tight junction protein ZO-2	ZO2_MOUSE	-0.80491	0.80491	0.0398505	85	21	-0.319755	0.319755	0.0482847	72	21	-0.812683	0.812683	0.096442	72	21
		Q05BC3	Eml1	Echinoderm microtubule-associated protein-like 1	EMAL1_MOUSE	-0.80849	0.80849	0.00825781	115	24	-0.0727535	0.0727535	8.45e-05	104	24	-0.807263	0.807263	0.00022421	100	24
		Q8BPB5	Efemp1	EGF-containing fibulin-like extracellular matrix protein 1	FBLN3_MOUSE	-0.810621	0.810621	0.00019909	62	10	-0.832255	0.832255	0.00278106	58	10	-1.00078	1.00078	0.00197016	56	10
		Q62219	Tgfb1i1	Transforming growth factor beta-1-induced transcript 1 protein	TGFI1_MOUSE	-0.81234	0.81234	1.33e-06	99	12	-0.688723	0.688723	6.58e-05	87	12	-0.999592	0.999592	4.9e-06	83	12
		P15089	Cpa3	Mast cell carboxypeptidase A	CBPA3_MOUSE	-0.820988	0.820988	4.47e-07	33	8	-0.677046	0.677046	0.00039287	30	8	-0.814425	0.814425	2.42e-05	29	8
		Q99L88	Sntb1	Beta-1-syntrophin	SNTB1_MOUSE	-0.839255	0.839255	3e-11	85	17	-0.687417	0.687417	2.77e-14	76	17	-0.968587	0.968587	1.31e-17	74	17
		O08638	Myh11	Myosin-11	MYH11_MOUSE	-0.840283	0.840283	8.92e-120	1634	145	-0.911156	0.911156	9.88e-131	1483	145	-0.999912	0.999912	5.24e-98	1381	145
		Q61879	Myh10	Myosin-10	MYH10_MOUSE	-0.841773	0.841773	0.0131702	755	108	-0.376252	0.376251	0.00030409	667	108	-0.822374	0.822374	0.223716	639	108
		Q91VC7	Ppp1r14a	Protein phosphatase 1 regulatory subunit 14A	PP14A_MOUSE	-0.851287	0.851287	0.0443421	31	5	-0.732032	0.732032	0.0472492	26	5	-0.95137	0.95137	0.00991195	27	5
		Q64442	Sord	Sorbitol dehydrogenase	DHSO_MOUSE	-0.85524	0.85524	0.0004598	28	5	-0.574322	0.574322	0.0110332	26	5	-0.848944	0.848944	6.28e-05	24	5
		Q925B0	Pawr	PRKC apoptosis WT1 regulator protein	PAWR_MOUSE	-0.856627	0.856627	1.84e-22	72	13	-0.461285	0.461285	1.09e-17	65	13	-0.752645	0.752644	1.01e-18	63	13
		Q9CQ19	Myl9	Myosin regulatory light polypeptide 9	MYL9_MOUSE	-0.857092	0.857092	1.41e-05	66	10	-1.17874	1.17874	1.36e-05	58	10	-1.14009	1.14009	8.01e-06	61	10
		Q00623	Apoa1	Apolipoprotein A-I	APOA1_MOUSE	-0.879721	0.879721	0.011467	86	15	-0.15998	0.15998	0.396652	85	15	0.208895	0.208895	3.18e-09	80	15
		Q9DBR7	Ppp1r12a	Protein phosphatase 1 regulatory subunit 12A	MYPT1_MOUSE	-0.881531	0.881531	1.19e-43	212	38	-0.958181	0.958181	1.21e-43	200	38	-0.912997	0.912997	2.22e-50	191	38
		Q02357	Ank1	Ankyrin-1	ANK1_MOUSE	-0.883414	0.883414	0.00328443	27	19	-0.0116805	0.0116805	0.404307	23	19	-0.375144	0.375144	0.412532	30	19
		Q8R164	Bphl	Valacyclovir hydrolase	BPHL_MOUSE	-0.91109	0.91109	0.0204598	11	4	0.509967	0.509967	0.449889	11	4	-1.0423	1.0423	0.100447	10	4
		Q8K1R7	Nek9	Serine/threonine-protein kinase Nek9	NEK9_MOUSE	-0.918067	0.918067	0.0210845	27	5	-0.475308	0.475308	0.118301	23	5	-0.964689	0.964689	0.00543549	22	5
		Q8CFC7	Clasrp	CLK4-associating serine/arginine rich protein	CLASR_MOUSE	-0.926843	0.926843	0.00674066	6	1	-0.889636	0.889636	0.00706246	6	1	-1.14624	1.14624	0.0039808	5	1
		Q6P6L0	Filip1l	Filamin A-interacting protein 1-like	FIL1L_MOUSE	-0.929462	0.929462	3.21e-14	84	21	-0.838406	0.838406	1.75e-19	78	21	-0.957483	0.957483	4.62e-20	83	21
		O54784	Dapk3	Death-associated protein kinase 3	DAPK3_MOUSE	-0.934679	0.934679	0.00012701	20	7	-0.674039	0.674039	0.00097382	18	7	-0.984206	0.984206	0.0095052	16	7
		Q9DAZ9	Zfyve19	Abscission/NoCut checkpoint regulator	ANCHR_MOUSE	-0.94679	0.94679	0.00102715	6	1	-1.07029	1.07029	0.00230874	6	1	-1.02416	1.02416	0.00169934	5	1
		Q61335	Bcap31	B-cell receptor-associated protein 31	BAP31_MOUSE	-0.94773	0.94773	0.0165536	20	3	-0.544267	0.544267	0.110613	21	3	-0.802631	0.802631	0.106617	17	3
		Q5SWT3	Slc25a35	Solute carrier family 25 member 35	S2535_MOUSE	-0.953279	0.953279	0.0199571	4	3	1.32882	1.32882	0.599802	5	3	-0.930854	0.930854	0.482007	3	3
		P10649	Gstm1	Glutathione S-transferase Mu 1	GSTM1_MOUSE	-0.969783	0.969783	2.35e-17	165	18	-0.908918	0.908918	1.64e-11	144	18	-1.24128	1.24128	2.51e-16	140	18
		Q8C1A5	Thop1	Thimet oligopeptidase	THOP1_MOUSE	-0.976851	0.976851	0.00783983	24	4	0.451097	0.451097	0.163484	20	4	-1.19125	1.19125	0.00453326	20	4
		P70271	Pdlim4	PDZ and LIM domain protein 4	PDLI4_MOUSE	-0.980343	0.980343	2.59e-11	48	9	-0.952904	0.952904	1.2e-09	39	9	-1.09447	1.09447	8.82e-09	40	9
		Q6PDN3	Mylk	Myosin light chain kinase, smooth muscle	MYLK_MOUSE	-0.984283	0.984283	2.65e-41	309	41	-0.753629	0.753629	3.42e-41	285	41	-1.16738	1.16738	4.8e-50	258	41
		O70209	Pdlim3	PDZ and LIM domain protein 3	PDLI3_MOUSE	-0.984912	0.984912	9.01e-15	82	14	-0.946669	0.946668	1.26e-12	73	14	-1.05755	1.05755	1.38e-12	67	14
		Q7TNG5	Eml2	Echinoderm microtubule-associated protein-like 2	EMAL2_MOUSE	-0.986277	0.986277	1.98e-12	80	16	-0.718272	0.718272	2.8e-18	73	16	-0.973662	0.973662	3.98e-13	68	16
		Q3UM45	Ppp1r7	Protein phosphatase 1 regulatory subunit 7	PP1R7_MOUSE	-0.998052	0.998052	0.00047248	60	11	-0.325865	0.325865	0.0164825	53	11	-0.886404	0.886404	4.19e-05	55	11
		Q3TVI8	Pbxip1	Pre-B-cell leukemia transcription factor-interacting protein 1	PBIP1_MOUSE	-0.998503	0.998503	4.41e-10	46	11	-0.745283	0.745283	2.46e-08	40	11	-0.762521	0.762521	7.37e-09	44	11
		Q9DCM2	Gstk1	Glutathione S-transferase kappa 1	GSTK1_MOUSE	-1.04521	1.04521	0.048874	17	5	0.49974	0.49974	0.102157	17	5	-1.1304	1.1304	0.00159028	14	5
		P02089	Hbb-b2	Hemoglobin subunit beta-2	HBB2_MOUSE	-1.05361	1.05361	0.0369033	22	4	0.199451	0.199451	0.562601	21	4	-0.462298	0.462298	0.297117	20	4
		P61021	Rab5b	Ras-related protein Rab-5B	RAB5B_MOUSE	-1.07792	1.07792	0.0365092	20	3	-0.628066	0.628066	0.0379046	17	3	-1.20904	1.20904	0.0104328	16	3
		Q04447	Ckb	Creatine kinase B-type	KCRB_MOUSE	-1.07971	1.07971	1.18e-14	102	14	-1.03162	1.03162	6.59e-13	84	14	-1.32446	1.32446	1.1e-18	89	14
		Q80U35	Arhgef17	Rho guanine nucleotide exchange factor 17	ARHGH_MOUSE	-1.12178	1.12178	0.0213072	16	4	-0.562622	0.562622	0.0012572	10	4	-1.03363	1.03363	0.0598204	13	4
		P04247	Mb	Myoglobin	MYG_MOUSE	-1.12328	1.12328	0.00044472	47	7	-1.25897	1.25897	0.00014135	40	7	-0.567855	0.567855	0.00097382	42	7
		Q5EBG6	Hspb6	Heat shock protein beta-6	HSPB6_MOUSE	-1.1345	1.1345	2.36e-05	52	8	-0.607522	0.607522	0.00014599	40	8	-1.37554	1.37554	1.02e-06	44	8
		P00920	Ca2	Carbonic anhydrase 2	CAH2_MOUSE	-1.14271	1.14271	0.00017033	46	10	-0.228284	0.228284	0.603133	44	10	-0.0333882	0.0333882	0.356561	38	10
		Q9Z2Q6	2005-09-01	Septin-5	SEPT5_MOUSE	-1.19014	1.19014	0.0103559	53	8	0.0602859	0.0602859	0.315221	46	8	-0.33473	0.33473	0.00142995	46	8
		Q921I1	Tf	Serotransferrin	TRFE_MOUSE	-1.19485	1.19485	6.22e-11	126	26	-0.161123	0.161123	0.0346063	113	26	0.239974	0.239974	0.00218818	118	26
		P07724	Alb	Serum albumin	ALBU_MOUSE	-1.2052	1.2052	6.69e-16	221	35	0.0289111	0.0289111	0.00994288	211	35	0.042435	0.042435	1.03e-09	206	35
		Q8BWB1	Synpo2l	Synaptopodin 2-like protein	SYP2L_MOUSE	-1.20662	1.20662	0.00706246	6	5	-1.66883	1.66883	0.0674412	7	5	-1.57758	1.57758	0.00075857	5	5
		Q9ERL9	Gucy1a3	Guanylate cyclase soluble subunit alpha-3	GCYA3_MOUSE	-1.22882	1.22882	2.13e-16	72	14	-1.09988	1.09988	2.57e-20	61	14	-1.29682	1.29682	8.73e-26	63	14
		P22599	Serpina1b	Alpha-1-antitrypsin 1-2	A1AT2_MOUSE	-1.25	1.25	0.00048514	35	12	-0.436704	0.436704	0.158439	31	12	0.0398034	0.0398034	0.461753	37	12
		P14733	Lmnb1	Lamin-B1	LMNB1_MOUSE	-1.29207	1.29207	1.13e-29	171	31	-1.00746	1.00746	8.77e-23	164	31	-1.28196	1.28196	2.69e-30	153	31
		P02088	Hbb-b1	Hemoglobin subunit beta-1	HBB1_MOUSE	-1.30059	1.30059	2.75e-11	83	7	0.0361967	0.0361967	0.241364	77	7	-0.0408171	0.0408171	0.00138937	72	7
		Q9CRB6	Tppp3	Tubulin polymerization-promoting protein family member 3	TPPP3_MOUSE	-1.30138	1.30138	1.63e-12	37	7	-1.22751	1.22751	5.42e-07	36	7	-0.816038	0.816038	2.79e-05	30	7
		P04919	Slc4a1	Band 3 anion transport protein	B3AT_MOUSE	-1.31176	1.31176	2.99e-06	52	14	-0.568725	0.568725	0.130143	56	14	-0.194483	0.194483	0.0405027	45	14
		Q8K2I3	Fmo2	Dimethylaniline monooxygenase [N-oxide-forming] 2	FMO2_MOUSE	-1.32002	1.32002	1.83e-23	109	21	-1.43315	1.43315	1.03e-19	93	21	-1.35506	1.35506	5.79e-21	93	21
		P07759	Serpina3k	Serine protease inhibitor A3K	SPA3K_MOUSE	-1.65832	1.65832	0.00037716	31	6	-0.803154	0.803154	0.136372	27	6	-0.569263	0.569263	0.134217	34	6
		Q03734	Serpina3m	Serine protease inhibitor A3M	SPA3M_MOUSE	-1.69444	1.69444	0.00072245	26	6	-0.855602	0.855602	0.559502	22	6	-0.680666	0.680666	0.397961	28	6
		P21550	Eno3	Beta-enolase	ENOB_MOUSE	-1.74489	1.74489	0.0238057	81	14	-1.24189	1.24189	0.00746338	71	14	-1.92493	1.92493	4.73e-18	71	14
		P32848	Pvalb	Parvalbumin alpha	PRVA_MOUSE	-2.07741	2.07741	2.09e-05	95	11	-1.46598	1.46598	1.42e-06	87	11	-2.22572	2.22572	1.53e-08	81	11

## Sheet: Fig 7
	Fig .7c	Wild type	Placebo	BB94		Fig. 7e	a-SMA		Calp		SMMHC
		544	524	493			Placebo	BB94	Placebo	BB94	Placebo	BB94
		570	490	554			0.903208	2.12601	0.0415653	0.0761584	0.0749742	0.148328
		420	390	368			0.875513	2.12141	0.0217882	0.0754472	0.072648	0.13294
			389	407			0.852917	2.45194	0.0199095	0.087552	0.074965	0.15618
			445	407			0.128048	0.0508364	0.00753728	0.00209608	0.01888	0.00547524
			357	450			0.139945	0.0528636	0.00576094	0.00203866	0.0165832	0.00491575
			450	381			0.135322	0.0580741	0.00389027	0.00438362	0.0127908	0.0053992
			402				0.0643865	0.0275562	0.00374037	0.000819187	0.00464	0.00138502
		Note - Each color represents a different animal.					0.0786893	0.0200755	0.00466105	0.00121195	0.0064931	0.00156989
							0.0947544	0.0216239	0.00376235	0.000425394	0.00921615	0.00137273
							0.0641148	3.94234	0.000941209	0.147652	0.0061043	0.170138
							0.0666427	3.79897	0.00148555	0.127431	0.00809746	0.151876
	Fig. 7d	BB94	Placebo				0.07345	4.09391	0.00305593	0.107096	0.00767727	0.159587
		11123	3543				0.0939552	0.465815	0.00531954	0.0137109	0.0095989	0.00651625
		15310	5622				0.0817984	0.498755	0.00189135	0.0179413	0.0061595	0.0112712
		15522	5880				0.0880719	0.53195	0.00369721	0.0174713	0.00604777	0.00596929
		10925	7725				0.406217	1.01561	0.0175183	0.0354962	0.0242425	0.0881426
		17992	6214				0.359446	1.18164	0.00965597	0.0751665	0.0190742	0.145862
		10824	5055				0.368413	1.2969	0.009947	0.0453937	0.0216674	0.152556
		13293	11329				Note -Three technical replicates from each animal. Data from all technical replicates were used for statistical analyses.
		14230	8671
		8047	6209
		15488	8052
		11697	5501
		12178	6280
		6684	7199
		5976	8038
		5292	9463
		5756	6151
		5754	7055
		8467	7656
		8467	8467
		7351	6955
		8716	8265
		22398	8832
		10410	10144
		8639	7839
		7427	5333
		8161	8690
		13439	8728
		11407	6838
		11465	9203
		10160	6140
		15596	3815
		11940	4994
			7066
			8180
			5457
			7815
			7902
			7937
			6259
			5241
			6180
			7920
			8328
			7206
			5292
			8201
			7376
			11007
			10583
			9089
			4783
			6350
			12843
			5792
			8766
			7228
			6684
			7391
			8029
			10855
			6225
			5570
			5754
			8467
			5821
		Note - All technical replicates were used for the statistical analyses.
		Each color represents a diferent animal. For each animal sample a variable number of technical replicates have been performed.

## Sheet: Fig 8
	Fig. 8a	HGPS Flibroblasts	HGPS-iPSC SMCs	hVSMC	N-iPSC SMCs		Fig. 8b		HGPS-iPSC SMCs
		0.851371	1.4129	0.847573	0.600788			SDC1	2.37155	3.26386	2.5569
		0.258565	1.45818	0.963415	0.568883			SDC2	6.45229	5.76876	5.24831
		0.152406	1.4685	1.03236	0.61788			SDC4	3.50318	3.79637	3.71533
		0.881853	1.22189	1.42957	0.677703			GPC	6.40712	6.81032	6.35238
		0.765183	1.29445	0.955522	0.66232			PRLC	1.83274	1.71703	1.84072
		1.15023	1.37806	0.800447	0.622533			Note - Three technical replicates from a pool of 3 independent runs were used. All technical replicates were used for the statistical analyses.
		1.09242	1.33447	0.972701	0.549892
		0.992916	1.42972	1.45952	0.696694
		1.48237	1.49606	1.42655	0.5761		Fig. 8c	Control	Heparinase III		Fig. 8e	Control	Heparinase III
		1.14707	1.48711	1.6587	0.691281			1.0552	0.325535			3.337	3.08
		1.09592	1.97632	1.35621	0.65159			0.9724	0.341974			3.538	3.045
		1.05984	2.36213	0.771893	0.691092			0.9724	0.384497			3.056	3.011
		1.34082	1.8374	1.0644	0.786997			Note - Each color represents an independent run.				3.68	2.61
		1.35694	1.6376	0.899574	0.730119							3.41	2.31
		0.936158	2.0158	1.36642	0.659946							3.16	3.07
		0.759227	1.64799	1.12058	0.784339							Note - All technical replicates were used for the statistical analyses.
		0.873794	1.73043	1.5468	0.685014		Fig. 8d	Control	Heparinase III			Each color represents an independent run.
		0.298506	2.22406	0.811822	0.695744			0.280329	2.25001
		0.221427	2.12322	0.786286	0.701822			0.280329	2.19166
		0.653769	1.99513	0.989183	0.66099			0.304234	2.08663
		0.664981	2.44404	1.14403	0.652634			0.186886	2.32703
		0.815284	2.21802	1.3518	0.579898			0.0847508	2.21266
		1.24833	2.10595	1.0774	0.645133			0.0847508	2.28969
		1.21119	2.07363	1.0962	0.598224			0.249906	2.10063
		1.24798	2.01076	0.729177				0.0804046	2.23134
		1.13902	2.09319	1.12545				0.0760584	2.24067
		1.18176	2.40538	0.919539				0.171675	2.06329
		1.30929	1.56618	0.890056				0.156463	1.92325
		1.30333	1.55639	1.18744				0.178194	1.91858
		0.972946	1.52834	1.1366				0.0977893	2.03061
		0.85943	1.36854	1.25569				0.18254	2.11697
		0.876948	1.40906	1.08158				0.0999624	2.13097
		1.1278	1.45153	0.890056				0.113001	1.98626
		0.846817	1.2753	0.656283				0.0804046	1.96292
		0.949472	1.40549	1.13474				0.149944	2.02361
		0.803372	1.4155	0.885413				0.265118	1.96526
		0.8307	1.58569	0.853145				0.104309	1.82988
		0.968391	1.58203	0.752624				0.12604	1.96992
		0.909531	1.74767	1.03631				0.106482	1.99793
		0.966639	1.70268	0.936254				0.0565005	2.15898
		1.02375	1.64913	1.20531				0.149944	1.82988
		0.891312	1.61688	0.617514				0.0999624	1.93025
		0.797416	1.31372	1.02563				0.104309	2.13331
		0.809679	1.41544	1.11686				0.0695391	1.94192
		0.806876	1.68812	1.15099				0	2.18466
		0.853123	1.57348	1.01658				0	2.03761
		0.775694	1.61401	0.98454				0.00869239	2.29202
		0.712629	1.69371	0.852912				0.0717122	2.24301
		0.812832	1.6138	0.703641				0.0304234	2.22667
		0.890962	1.46622	0.979897				0.102136	2.18466
		0.939311	1.64477	0.856395				0.0760584	2.215
		0.996069	1.4836	0.802072				0.186886	2.39705
			1.57051	0.761446				0.460697	2.17766
			1.57349					0.00869239	2.29202
		Note - All technical replicates were used for the statistical analyses.						0.0130386	2.15898
		Each color represents an independent run.						0.0173848	2.16132
		Each independent run has a variable number of technical replicates						0.117347	2.16599
								0.0977893	2.16132
								0.089097	2.1053
								0.169502	2.13097
								0.113001	2.29902
								0.0804046	2.01661
								0.0369426	2.10063
								0.021731	2.23601
								0.0825777	2.14731
								0.165155	2.20566
								0.11952	2.06795
								0.121693	2.08663
								0.152117	2.19399
								0.108655	2.23367
								0.104309	2.12631
									2.23367
									2.15431
									2.215
									2.28735
									2.11697
									2.12631
									2.27802
									2.18699
									2.13097
									2.19633
									2.04928
									2.06095
									2.08429
									2.13564
									1.89757
									2.03061
									1.96292
									2.23601
									2.03528
									2.10997
									2.17299
									2.11697
									2.02594
									2.07496
									2.33637
									1.86023
									1.93725
								Note - All technical replicates were used for the statistical analyses.
								Each color represents an independent run.
								Each independent run has a variable number of technical replicates

## Sheet: Supp Fig 2
	Supp Fig. 2a.1		HGPS-iPSCs				N-iPSCs				HGPS Fibroblasts
		Lamin A	0.0778	0.0893	0.101	0.0777	0.0158	0.0156	0.0114	0.016	0.676	0.67	0.646	0.547
		Lamin B1	0.337	0.335	0.278	0.27	0.246	0.234	0.245	0.209	0.00852	0.00875	0.00981	0.0107
		Progerin	8.93e-05	0.000105	0.000105	9.47e-05	6.03e-06	4.1e-06	3.59e-06	5.44e-06	0.0576	0.0596	0.0521	0.0613
		Note - Four technical replicates from a pool of 3 independent runs were used. All technical replicates were used for the statistical analyses.
	Supp Fig. 2a.2	HGPS-iPSCs a-SMA	HGPS-iPSCs SMa22	N-iPSCs a-SMA	N-iPSCs SMa22	hVSMCs a-SMA	hVSMCs SMa22
		2.26e-05	0.0133	3.3e-05	0.0116	0.000193	0.338
		1.83e-05	0.013	3.69e-05	0.0118	0.000199	0.191
		1.46e-05	0.0127	4.66e-05	0.0117	0.000227	0.195
		4.19e-05	0.012	2.58e-05	0.0114	0.000199	0.121
		Note - Four technical replicates from a pool of 3 independent runs were used. All technical replicates were used for the statistical analyses.
	Supp Fig. 2b.1		N-iPSCs-CD34+				HGPS-iPSCs-CD34+				HGPS Fibroblasts
		Lamin A	0.0552	0.0495	0.0482	0.0472	0.0149	0.0145	0.0139	0.0128	0.676	0.67	0.646	0.547
		Lamin B1	0.0618	0.05	0.0493	0.0482	0.0204	0.0181	0.0192	0.0207	0.00852	0.00875	0.00981	0.0107
		Progerin	3.63e-06	1.03e-05	5.32e-06	1.53e-05	0.00171	0.00163	0.00188	0.00118	0.0576	0.0596	0.0521	0.0613
		Note - Four technical replicates from a pool of 3 independent runs were used. All technical replicates were used for the statistical analyses.
	Supp Fig. 2b.2		N-iPSCs-CD34+				hVSMCs				HGPS-iPSCs-CD34+
		α-SMA	1.79e-05	4.66e-06	1.12e-05	1.19e-05	0.000193057	0.000198803	0.000226965	0.000190363	1.65e-05	1.98e-05	3.05e-05	1.8e-05
		SMα-22	7.02e-05	6.39e-05	5.19e-05	5.13e-05	0.337515	0.191	0.195081	0.121147	3.91e-05	3.79e-05	4.23e-05	4.46e-05
		Note - Four technical replicates from a pool of 3 independent runs were used. All technical replicates were used for the statistical analyses.
	Supp Fig. 2b.3

## Sheet: Supp Fig 3
	Supp Fig. 3a.1	HGPS-iPSCs-Ind LaminA	HGPS-iPSCs-Ind LaminB1	HGPS-iPSCs-Ind Progerin	HGPS Fibroblasts LaminA	HGPS Fibroblasts LaminB1	HGPS Fibroblasts Progerin
		0.394	0.497	0.00533	0.676	0.00852	0.0576
		0.243	0.492	0.00869	0.67	0.00875	0.0521
		0.363	0.488	0.00609	0.646	0.00981	0.0596
		0.378	0.479	0.0191	0.547	0.0107	0.0613
		Note - Four technical replicates from a pool of 3 independent runs were used. All technical replicates were used for the statistical analyses.
	Supp Fig. 3a.2		HGPS-iPSCs-Ind				N-iPSCs-Ind
		α-SMA	7.76	8.06	8.94		7.99421	7.29221	19.7001
		SMMHC	65.3	86.6	43.9	67.4	18.0552	32.3204	36.0202	55.4612
		Calp	0.049	0.0285	0.0134	0.0451	4.18485	3.61635	2.87361	4.39369
		SMα-22	0.0263	0.0442	0.0547	0.0639	0.678338	1.23246	1.33044	1.87434
		Note - Four technical replicates from a pool of 3 independent runs were used. All technical replicates were used for the statistical analyses.
	Supp Fig. 3b	HGPS-iPSCs-Ind a-SMA	HGPS-iPSCs-Ind SMMHC	HGPS-iPSCs-Ind Calp	N-iPSCs-Ind a-SMA	N-iPSCs-Ind SMMHC	N-iPSCs-Ind Calp
		100	100	100	100	100	100
		100	95.2941	100	100	100	100
		100	90.4762	100	100	100	100
		Note - Each color represents an independent run.

[truncated: 18 more sheets: Supp Fig 4, Supp Fig 5, Supp Fig 6, Supp Fig 7, Supp Fig 8, Supp Fig 9, Supp Fig 11, Supp Fig 12, Supp Fig 13, Supp Fig 14, Supp Fig 15, Supp Fig 16, Supp Fig 17, Supp Fig 18, Supp Fig 19, Supp Fig 20, Supp Fig 21, Supp Fig 22]
